# Supplementary material for: A synthetic tubular molecular transport system
Source: Nat Commun. 2021 Jul 20;12:4393. doi: 10.1038/s41467-021-24675-8 (PMC8292359; doi:10.1038/s41467-021-24675-8)
Supplement: Supplementary file 5 — Supplementary Data 1 [file 41467_2021_24675_MOESM5_ESM.xlsx]

## Sheet: Sheet1
potential_dye_position_1	CAGCACGGGCGCAGTTATGGTTAAGTTTTCTATCTCTAGGTACGTC
potential_dye_position_2	GCAGAGGTGATATCCAGTTTCACTGGGCTATGTA
potential_dye_position_3	TTTACTTACGAGGGAATCAAATGAAAGGAC
potential_dye_position_4	CCAAGACCGCTTTTGGCTTTGAGTCTTCAAAGGTCGGGA
potential_dye_position_5	ACTGTTAGCTCTAATCCTGTGTTGTGCTGTTAGTCGGAGCTA
potential_dye_position_6	CCAAACAGAACACGTCCCGAGCATCT
potential_dye_position_7	TGCGAAAGTAGTCCCTAAGTGCATCTAAAGGTT
potential_dye_position_8	CGCCATACCCTTACATTTACC
potential_dye_position_9	TTTCACCATCTTGCGGGTTTTGGCCAGTTAAAGAGTTT
potential_dye_position_10	TCGGCGGCGAATTCTGCAGTCACTCTTGTTTGAC
potential_dye_position_11	GAGTATGTCCTCGCAGCCGTGCTCCATAACTTT
potential_dye_position_12	TGATGGAGTGCGGCTCCGTGGCAATTCCAGGC
potential_dye_position_13	GGCCACGATACGATATGCTGGCCAACCACCTACTT
potential_dye_position_14	CCGTTACATTGGGAGCAGATCTGATGGATTATACATATTC
potential_dye_position_15	CGCTGCCAGAAGGCAGAGTGGAGTTCCTTGCGTTGCGATGGC
end_1	TTTGCCAGCCAGACGGTATCATCATAGGAA
end_2	AGGCATTTTTGCCGAGGGAGTACGTCCGGCTGTTT
end_3	TTTACGGAGGACCCGCGTAGCCGATTT
end_4	TTTGAACTGGTTCATTTACTGTATCACTCCAGATTT
end_5	TTTCAACGTGTCGTAGCCCGACTTTTT
end_6	TTTCCCAGGTATGTCGCCGTCCGATGAAACTTCCATTT
end_7	TTTTCCGTAAGTCAAGCTTAAGCCGGAAGTCTTT
core_1	GGGTTCTTCGCGCGTATCCGCTAAACGTGTTTACG
core_2	GATTTAATGGTCAGCTGATCGTATATCG
core_3	GCAGACATACTGCTCGCGGATCCCGCGAACCCACC
core_4	TCAAATGCGCAAGTGCTAATAAGCTCC
core_5	AATCGCTCGATCGAGATATAGAACCATTGAGATTCTGTC
core_6	GGACGCGCCGTATTCAAGCCGCCTTTGCTCACTACCTGCTGACAC
core_7	AGTGTTACTTTCAGTCGTCGTGCAATCTATTGTTC
core_8	CTTGTAGCACCGTGCTATATGACTCTCGGCGCGAAACAAGT
invader_1	ACAAGTCCGT
invader_2	TGCCGGGAAGCTT
invader_3	TCATGGAGGG
invader_4	CACTGACGCTGTT
scaffold	AGACTTCCGGCTTAAGCTCTGAAAGGGTTCTATATCTCCAGGTAGATCTGCTCCCAATGTAACATGCTCGGGACCTACAAGGTGTCAGGATCGAAGATTGCACGACGATGACTTACGGACAGCCGGACGTACTCCCTGAACAATGCGATTCGATATACACGGTGGTGTTCTGTTTGGGCCTTCTGACTCAAAGCCAAGCCTGGATAACAGTGTCCTTCGGGTCCTCCGTGTTATGGAGCACGGCTGCTTAGAGCATTGCCACGGAGCCTTTGAAGGCAGCGAGGGCGTGGCCTCCCGACCGCACTAGCACAACACAGGAGAGGACCGGCGACATACCTGGGTGGAAGTTTCATCGGAATACTCGTCAAACGACTAACCCATCAGCCATCGATCGTATGA…
