# Supplementary material for: A synthetic tubular molecular transport system
Source: Nat Commun. 2021 Jul 20;12:4393. doi: 10.1038/s41467-021-24675-8 (PMC8292359; doi:10.1038/s41467-021-24675-8)
Supplement: Supplementary file 6 — Supplementary Data 2 [file 41467_2021_24675_MOESM6_ESM.xlsx]

## Sheet: Sheet1
core_1	ATGCATGATGTCAAAGCCCAGGGTCCCATATGCCCAGCTTATACTAGAGGTTGCAT
core_2	TTAAATAACAAAAACCTAGCTCTCCAGCCCATGTATGGGATA
core_3	GCTATTGTCTTGACTGGACAGCTAGGTTATTGAGG
core_4	AGATTCCCAGCTTCGCAAGAGGAGTGGATCAGTAATCCCCATAGGAGCTGAAGACT
core_5	TTTGTCTATCCAAGAACACTTGTCCAATGGGAAAGCTGAAATTATACATTGACTGG
core_6	GCAGAACAGGCTCTTGTTTAAGCTGTGAAAGGCCCCTCTAGT
core_7	CACCTCTCCCAGAACATGACACACCCGCCGCGCTTGCTGGCA
core_8	AACTCTTGTGCTTAAGAATATTCCTGAGGGCTGTCGCCCAGGAGGGAGGAGGCAAG
core_9	GGGGAATTGACATCTGACCATGACAACT
core_10	GGTAGAACTAGCCCGAGCCCTCCATGGCTTATCCTTTTTAGA
core_11	AAATCATAATAAAGCCTCAACCGGAATCCCTTAACATCCAAT
core_12	ATATAAGAGTTCTAGCTATCACTTGATTGAGACATCCACTGTCCATACAGAGAAAGGAACCACATAGCCA
core_13	TGAGGAATACCAGTCGGTGGTCACAACCATTGCT
core_14	CTCTATGTTGACAGTACTCTGGTAATATTTTTAGTCTGCTTAACCTCTAATTACCA
core_15	TCAGGCTCCATCTCGGTACAATGCTTGGTATTAAGGAGTCTG
core_16	AGGGTTAAGAGCCTTGGTGCT
core_17	AGATCAGTCAAGGGGCAGGAATTCTCAGAACACCCGGCAAATGCAGCTA
core_18	TGATGCACCCAGAATCTGGCAGTCTT
core_19	ACCCACTGATTGCTTGCATGATTGGCCTGCATAGACACTTAC
core_20	TCATGGTAAGGCTTGGTGGGGTACAGCTGGCTATCCACCTGGAGCTACT
core_21	GGAGAGTATCTTTGGGATTTTCTTGTGAATCTCGTAACTTTAAGTTCTGATACTAA
core_22	TTCTCCATGACTTCAAGCTTGTGCCCATGACCCCCGATACCTGCCTAACTTAGGCA
core_23	CCTGTTACTGGTCTTTGTGTAAAGGAGGATTCAAA
core_24	ACTCAGCCATCTCCTAAGAAGTCTTCTGTTTCACAGACATAGTTCAACTAGGATCC
core_25	CTTGCAATTTAAGGGCAAACCCACAGGGCGATGGCCGGTCAC
core_26	CCAGGACAGTGTAGCCACTACGTGAACCACGTCAATCTGGTG
core_27	TCACATTACTAGCCTTAATACAGGGGGAAGGGCGAAATCAGA
core_28	GCATCATTTGTGGCGGATGCCGATATGCATATCTCAGCAGCATTTAAGC
core_29	GGGATTAATGTAGACAGATGTACCTGGGCTAACAGCAGTTCT
core_30	TGTGAGCAAGACAGATGGGAGAGAATAA
core_31	TAACAAACTCTACTAACACATCCAGGAAATTTATAAGGCTAA
core_32	TTAGCCCGGCTGACACAGGCAGCCAGAGTACACCAACCATAGTTCTGTT
core_33	TTTACTTAGCCTCTAAAACAGTTAAACTACCTATCAAGCTTC
core_34	TTAGCACGTGGTCCGTGCAAACAGGGTCTTGTAAATGAGATT
core_35	TTCATATGAACAAGCTCTTTACCAATTCTAATGATGGGCCAA
core_36	AGGCATGGAGACCATTTATATATATCTAGCCTTAC
core_37	CACACTGCATATAGAAGTTGGTAGCTGAAGTTCATACCCAAA
core_38	CTATAGTGGGAAGCTTCTAGGATATGATGTGGGGGCAACCTA
core_39	AGCTCCAAGGTTGAAGGTATCTTTAATTCTGGGTTCAGGCTTTT
core_40	AGAATCAATTTACTGACTCAACAGGTGCGCCTCAACTTTGAC
core_41	GGATAACTTCTAGTGGGTGGTTGGGTTAATGCACTGTATTGG
core_42	ACTAGCTCCTTGGGACATAT
core_43	ACCTAGGTCCACTCCTAGCCAGCATGTCCTGTTTCGGGCATAAAGCACC
core_44	GGTATAGCTTTAGTGCAAAAAGCCAAATGTAGCCA
core_45	GCAACCCGAAGTAATGGAATGTCTTTAATAACAACGTATCAA
core_46	TGACTCCTGACCCTCCAGGCATACCCCAATTCAGCATGCCCAACCTTAG
core_47	GTCAATCAGTAGACAGATGACGGACTGAGTGGGCAATGTCTTGC
core_48	TAACAGAGAATGACTGCCCGTTACAACA
core_49	AACAGTGACTGTATGGGAATGAGCCTGGTTGGGTTAGAATAT
core_50	GGTACACAAGTCATTCAGGCCATGTGTGTC
core_51	TTCCCAATTTGGCCAATGTTGAGTGAATAGGAGCACCCCTTTTGCTATG
core_52	ATCACAGGTCTGGAGGACTGTGAGATTCTGGTTCAAATAACA
core_53	TTGAACTGTTGATCGGATGTTTAGGTTTGCATGCAAGATTACGTGCTTG
core_54	GGTCTGACCAGTTATAAATCTTTGCTCTATCTAAGACCAGGT
core_55	GTGAGCCTAATTTTGTTGGATAGGCCTTGAAAATTATACTCCTGTTTGCAAATGAT
core_56	GGTGATGACTCTGATGGTTCCAAAACACTGCCAGTCTTATTTTC
core_57	AGATCTGCTAGTGTTAGCCTGCCAGCCCTAAATTTGAATCAC
core_58	GGAATTTTCCTAAGGGCTCATTAATGAA
core_59	AGGGTGTGAATGCAAGCTGTTGAAGAAATCACCAGTGAGACGTTAGCCATAGGGCT
core_60	GCCAACCACTAACCTGGTGATGACAGTCGAACGTG
core_61	GCATGGTATCACTGCTGAGCTTTATCTCGTAAGGCCTAGGGTTTCCCAT
core_62	AGAGTAATTATTAGTTGCTTATGGACACCTTATCATGACAAC
core_63	GGGGTCTCCTATGAAGATGGCAGGTATGTGCTGTCCCCACAT
core_64	TAAGTGGTAACATGGGCAGACTAGATG
core_65	GATATCATGAAGCCAGAGTGAAATTAAAATTAG
core_66	TGAAGAGTGGTTATGTCTTCAAGTGCA
core_67	AAGTTATCCCTGGAAAGGTAATAGACTGGAGGTGT
core_68	ACTTAACTCTGGACCCTCAGTATATTGTAGGCTGACTAAAAT
core_69	TATCCCAAAAGTGTAAAGGACTTG
core_70	TTGCCCTTAAAAGGTTTAACAGGTGA
core_71	TTCTCTGCTACATTGAGAGGCGGTTTGC
core_72	GCAACTTGTACCATGAAAAACGCGCCAGGGTGGTT
core_73	TCCATGTTGCACCAATGGGATGGATGTGTCACATAAATGGCC
core_74	GGAACTGGTGAACAGCTTTTCCCATGATAAAACGACACTAGT
core_75	CTTTGATAGAAGAATTGGGCCCACTTTAATTAGAGACTGAGAAGGTGTC
core_76	TTTATAATAACTGGGGGGCATAGAGGTG
core_77	AAGTGAGTGTGAAGTCTGTGTGATGGGGTTTCTTT
core_78	CTGTATCTGCTCCTTTGCAAGTAGCTACGATGATA
core_79	TCAAGGATGGCTGCGTCTATAGCCTCATTGAGGTAATCACTT
core_80	TTAAAGCTCAGGGG
core_81	GGGTATGCCCAAACAGGGATCTTGGAGAGTCAGCAGCCAGCAAGTGGGGGCATAAA
core_82	GCTGTACTGTGGATAGTTATGGGTGTTAGCCTATAGGCTGTAGCTAGTA
core_83	AGATGGGCATGTAAAAGGAAAACGAGCACAGGGCGCGTACTATG
core_84	TGGACTATCACCTTAACCCTCCAGCTGTGTCCAGACTGTGCA
core_85	CAGCTCTTTTAAAAGATAACAGGGCCCCAGCTGGTCTCCTTTAAATGGG
core_86	AGGCATTGGGTAACTAGTCCACTTTAGAAGCTCTGTTCTGCA
core_87	CAGAAGTGTGCAGGCTCTCTGCTAATAGTATGAGTACTTTACCCACCGA
core_88	ATCATCAGATCCTAATGGGACATCTGAACAGTGGTCAGTCAG
core_89	AATATTAGATAAACTGAGTGCGTTTTGGAGTAGGAGTGTTTT
core_90	TAGGGACTCCTGGAACAATATATCTGAGTACTGTAAACTCTCATTGCAG
core_91	AGGCAGAACATGTCTAGGGCATTGGCTATTATTTTAAAGGGA
core_92	TAAGTGTCTACAGAACTGAAAGTAAGAGTCAAGATGTTGTTAGGCCCTTGG
core_93	TATGCCTGACATGGAATCCTATACTCAGACCTCATTCAAGTA
core_94	GATAAGTAGTCTAGCAAATGGTTTCGAC
core_95	ATTGAAAAAAATCACACGACTAGTCCACGGGGTCGAGAAAGCTGTTTAT
core_96	TGCAGTACAGCCTTTGAATGTGCAATGGAAGACAACTTCAGACTCAGTA
core_97	GACACAGCAAGCCATCTTACTAGAACTCTAAAAATAAGACTGCTGCAAT
core_98	GGATTCATTAGAAACATGGGTCTACCCAAATGCTACCATGACTTTGGTT
core_99	AGTCTATGTCACTTTGAGCCTTCCAGATCATGTTCGTTTCAA
core_100	TTGGTAATAGATGTGACAGGGCTGCTGGAAAGGGGGTGCTCTGACAGAGCCTGGCC
core_101	CTCTTCCAATAGAAAGTCCTATTCTTATCAGTAAAATAATAC
core_102	ATACACAATGTGCGGACTCCAATCACCCCTAGGGCAATGCGCTAAGGTGTACTTCT
core_103	GGCATTATACCCGAGTTGTTCACTAAATACGTGGCTTAGACACACACACCTCCACA
core_104	AATCAATAAAACCGTCTATGGGTGAGAACAAGAAATAACCTA
core_105	CAACAAGTCTTGTCGGTGCCTACAAATACTGGGGTTGAGGCC
core_106	AACTCGATATTTTATTAAGTTTGGGGATTTGTTAACAAGTCTGATTGAGAGGCTCA
core_107	ACAGATCTCATGCCGTGTATAACTGACAGATAGTACATCATA
core_108	TATTAAACACAATGGTGGTACTAGTTGGGGTCATCAAGGTAGGACAAAT
core_109	GTTGAGTAATCGGCAAAATCCATCTCACCCCAATGAGCTGGGGGAGCTC
core_110	GCTGCCATACATAGATCCCATTTTACTCTTTGTAGAGCCCCA
core_111	GAAAGGAGGGTAATTATGTATGGACTTAGATCCAAGAACGTG
core_112	GAAGGGAAGGTGCCGTAAAGCCAGTTTGATGCTTTGTGATTG
core_113	CCGGCGACGGAACCCTAAAGGAGATAGGTACAGAACATATTCAAGTGGG
core_114	ACTGTTAGAACTCACATTCCTGACTAGTAGGTTAGAACAAAGCTGGGCT
core_115	AGTATCCTAGTGCTGGATACTTCAGTGTTTGGACCTTTGGCAGAAGGAG
core_116	AAACTAAAGAGTAGAACTAGACCTACTTAATTGGTCTGAGGATAGTGAGAATGAGA
core_117	CTTACAAATCCATTAGTGCTCTAGAAGAAATAC
core_118	CAGCCTACACCAAAACCTTGAATGGGCAGCTAAAG
core_119	GCACAGCTCAATATCCATCTTAGTCCTTGACAGCAACAACTA
core_120	TGTTATATTCCTATTTGGATCCTGGATGTCAACATGTACATG
core_121	CCTAAGTTTCCCACAATAGACACAGTTTCATAAATCTGGATTGCTCTTC
core_122	TGCATACTAGGGAATTTTTGTGCTGCATATAGCACCTTCTCCTCTGATG
core_123	GTCATGACTTAGGCGGAGGCCCAGTGTATGTAACCGGAAATC
core_124	CCCTAGAGATCAGAGCATGAAGAGAACTTATTAATGGCATGCATATTGACTTAAAG
core_125	ATGCTTGCAATAAGAGTTAGGCTGTACCTGTGACTAAACATTCATGGGG
core_126	GCTGGAGCCTTCTATATATGAATATATTTAATGTTGGAGTGAGGCTATG
core_127	TGGAATATTGTTGGCTTGAATTAGGTATTAGCAGCCCTCACA
core_128	TGCCAAGAAGTCAATTGTGCAAATTTCAAAAATATCTGGATC
core_129	TGCAACTTTTTGATTTGAGACCCTTTGCTCCTCTTTCTACAAAGAAGATTGCTGCC
core_130	ATTCCCATGTTCATCAATGCCGTAAATGCCTAATGCATTTAGGGTATGG
core_131	GCAAACATACTTCCTGGGAGGTGCCAATGTGGGTCATACAGT
core_132	TATGGCTCTTAATTAGTACAAGTAGACCACTTATGGCTGTAGAACCC
core_133	ATCCTGGAAGAAACTTTGTTTCATTGAGTACCATTATTGAATGGACAAG
core_134	TGTCCTACAACTTCCCATCACCTGAGTAGAAGAACTTTACATAAGATCA
core_135	TACCAGGCTATTTGAGTGTGGGGGCACATGGGAACATTACTG
core_136	GGAGTAGATTATCAAGATAAGGAATTAACTGCCTGTATGTCATTGCATC
core_137	CAGCAATAGTCAATGAGCTAACTGCGCGTAACCACAGCCGGC
core_138	CTTACCCTGGATTGGTGTGGTGTGGAGGGGATTTATTGTGTT
core_139	GCAAATTAACCGTTTCAGGTCTACTCACCTGAGTC
core_140	TCCTCGTGCCGCGCTTAATGCGATTTAGCCCCCTGCAGGTACTAGATAG
core_141	CGTGCTTTGGGTGTACCATAAGAGGCATAGGTCAGTAGGTTGTAAGAGC
core_142	TCAAACTGTAAAAGAGTCTGTCTGAAGGCTAGCAA
core_143	TAATATCTATAATCAGTGAGGAGCTGAGTGCCTGA
core_144	CAGAACAATATTACGAAATACCAGGTTGCAGTATAGATGCAG
core_145	CTGGCAAGTGTAGCAGGAAGGTGGTGGTTAGTAAC
core_146	TGGCAGACCTGTCGTGCCAGCTGCATTATGGATTA
core_147	TCTGAAAATGAATCGGCCAACGCGCGGGTTGACGC
core_148	GCTCATGCGCCAGCCAGAATCCTGAGAAAGAGGGG
core_149	GAGCGAGTCATGCACAAGACCCTCTACTAGCAGTA
core_150	GCGAAAGTAGGGCGTTTTAGACAGGAACGGTACGCCATTGCAACGGCGC
core_151	AGCTTGAGGCCCTGAGAGAGTTGCAGCAAGCCCCCGCCGCTACGTATAA
core_152	TCGGAACCCTAAAGGGAGCGGTCCACACTAAA
core_153	AAGGGACATTCTGGCCAGTCGGGAAATTCACCACACTTGC
core_154	GGCAACAGCGAGAAGGTCACGACAGGAGGCCGATTGTACTGGGGAAGGTTGGTCCA
core_155	GCTGATTGCCCTTCACCGCCTCGGGGAACACACCCTAGAATCAGAGCGG
core_156	CCTAATGAGCATAATGAAATTGTTATCCACCGAACTTGATATCCTATTATTCTGAATTTTGAT
core_157	AACTATTGGAGGTCCCTGCAGGAGGGTCGAGGATG
core_158	TTGCCCCAGCAGGCGAAAATCAGCACTACGTGAACCATCACC
core_159	GGGTCGAGGTGCCGGTCAAATCAA
core_160	GCGTAAGTGCGTTGACCCTCAGAACCGCGCCCGGATCGCCATTCACCTTAACAGTT
core_161	AGCCGGAAGTGAGCAGAGCCACCACCCTGAGAGGGGAACCACGCAAATGAAGGTTA
core_162	CATTAAACAAGCTAGGTTGGTAGGATTGGTATTGG
core_163	CGTGGCATAAAACAATAGGTGTGCCCCCTGCCTATCTGGTAA
core_164	TGGTCATAGCTGTTAGATAAAGGATAAGAGTATTAAGAGGCT
core_165	CCGGGTACCGAGCTCGAATTCGTCAGTAGGGTTTTCTCAAGAGAAGGATAAAGTCT
core_166	AAGACGGAGGATCCAACAGGGTGAGAATAGAAAGGAACACTG
core_167	GTGTTGTTCGTTACTGCTTCACTTTCAA
core_168	CGAGATATCCACTAGTATGGGCTCCAAAAAAAAGGATTTCTTCACCCTC
core_169	AAAACCGTCTATCCTCCAACGTCAAA
core_170	ACAAGAGGGGTTGATAAATCAAAAGAATCTGTTTGCAGACAG
core_171	GCTGAACGTTGAGGTAAGTTTTAACGGGCAGTTAATATCACCAACCGCCCGCTCACTGCCCAGAGATA
core_172	GCCTTGAGGATCGTAAACAGCTTGATACTGAAAATATTTTGCCATTCCA
core_173	AGCAACTCGACAGTGCCCAAGCTTTCTCAGCAAGCGC
core_174	GAAAGGAATTGAGGAAAAATCGGCCTTGGATACAGGAGTGTA
core_175	ATGTCAACCTTATGACAATGTAACTCTGTCGGTCGCATCGCCCACGCAT
core_176	GATACCGTCGGTGGAAAGACATGCTTTCGAGGTGACTCCAAATAAATGAAGTTAGC
core_177	TTCGACACATTATCTGGAAGGTTGCGTACCGAACAGGTAATTGAGCGCTCCTTTAC
core_178	AGTATTAAGAAACCTTGGATTACGTCAGTTAAGAAGAGAGATAACCCAC
core_179	TTTGAGGGCCATCTAGAGCCGCCACCCTCAAACAAGCCAGCACAGCAGATCCTGTG
core_180	GTGTCCTCCTAAAACGTAATGCCACTACGATATATACCTCCTGGTTGAA
core_181	GACTTAACTGGCGATGTTGGGGTAGATGACAGGTAACATTCAACTAATG
core_182	TGGTTGTGCAAGGCTCGCCATGTGCATCAACTAACATAACGCCAAAAGG
core_183	GATTAAGTTGGGTAGATGTTCTTTGACCAAGACTTTTTCATGTTTTGCGATCGGCT
core_184	ACGCCAGGGAAACCGACGACGAAAATCTAGGCATAGTAAGAG
core_185	CCTACCAAAAAGTTTGAGTAAACTCGTATTTTCATCTCAGAG
core_186	GTTAGAATTGACGGCGTAATCAGTAGCGTAGCGCGTTAAATCTCAGTTGGCAAATC
core_187	TGAATAAATTTTGCGGAACAAGACTTTAATAGCCCGCCACCC
core_188	CATCAATACAGTACGCTATCTGAGTTAAGCCCAATAAGAAAC
core_189	GGCAATTATCATATTCCTGATGAGCCGTTCACCGGAACCAAGATATCAC
core_190	AGATGATAGAGCCAGCAAACAAGGAAACGCAAAGACACCACGGGGAATT
core_191	AGGCAAACAGACCAGTCGAAATCCGCGAACTCATCTTCTAAGATTTACGCTCGCCC
core_192	CAGCTTTCCGGCAAGGAAGATCGCAC
core_193	AGGTTTAATACTTCAGGTGAATGAAACCATCGATATTCGGTCCAAACAA
core_194	TACAGTAATAATCCGACTTGACAAGGCCGGAAACG
core_195	GGCGCATCGTCGGATTCTCCGACGTTAAAGGGGGTATACTGC
core_196	ACAGTATTAGCCAGCTTTCATTCAGCTCAACCAAAATGCTTTAAACAGTCAGGTCT
core_197	AAACGGCGGATTGAAAGCAAATACCCAATCCAAATAATAAGA
core_198	AAATGTGAGCGAGTTCGCATTTTGCAAATATTCATTGAATCCATAGTCA
core_199	ATAATTCGCGTCTGGCAGGAACGCCATCAAAA
core_200	AAGATGAAGAGAGACCAACGCTAACGAGCGACTTGGATTAAGGTAAATG
core_201	TGAAACATAACCTTGCTTCTGTAGCTTACGGGAGGGAGAACA
core_202	TTTCATTTGAATATCCGAGAAACAATAACGGATTCTTAACAAGATTTTT
core_203	ATTGTAATGGGAACCGTTGGTAAGGGCGACCGAACGGCGCAGACGGTCA
core_204	GTTACCTTTTTTAATGGAAACTCAAAATTATTCTAACCGCGC
core_205	ACCCCGGTTAAAATAACAACCCGTAACCTCAGGCTAGAGGACCATGTTA
core_206	TAGCTGAAAAAGATGTTTTAATTCGAGCTATAATG
core_207	AGCTATTAGTAATGCCTGTAATACTTTTGCGGGAGAAATGCAACGAGTA
core_208	TTTGAGAACTAGCATGTTAAACAACATTTTGAGGG
core_209	AAAGGCTATCAGGTTCGATGAAACCAATCTTCCTGCGGCCTCCCGCTTC
core_210	CTGATGCTAATTCTGAAACCAATCAATAACTCATCTTTTGAAAATCTTA
core_211	AGACAGTACGAGCATAAAGCTAAATCGGGTGAGAAGGAAGTTTCATTCC
core_212	CTTTTTCAAATATGACAAAGAACGCG
core_213	TGACCTAAATTTAATGGTTTGTTATATAAATAAAC
core_214	GACCGTGTGATAAATAACCTCATGCAGAGAACAAGAAAAATA
core_215	TTAAATAAGAATAACAAATCACACAACTAAAGTACATAGTAGTAGCAAG
core_216	TTATGACTGTAGGTAGTTGATGCTTAATTGCTGAATTCAAAG
core_217	CATATTTCGACGACACTATATACGCTGAGAGTGAAAACATCAAGTTACA
core_218	TCAACAGTAGGGCTTCAGCTACGGCTTAGAATTTAAGTACATATTACATGCCTGAT
core_219	TATAAAGTGTTTATCCAGACTACCTTTTTAAGGCGCTAGAAA
core_220	AAGGTGGCATCAATTCTACTAGGTGTCTAGGCCGGACCGTTCAGCCCCA
core_221	AGCTGAAATATAACAAAGATTATGCCGG
core_222	ATAACCTGTTTAGCTATATTTTCTGCGAATGCCTG
core_223	ATGGTCATTTGACCCCCTCATATATTTTAAGCCTTTATTTCA
core_224	GGTAAAGAAATCCAATAGCGATAAATCGGCAAAAGCGAATTAAAAGAAA
core_225	ATCCTAATTTACGACGTTTTTAACCTCCCGTCTTT
core_226	GTTTTAAATATGACAATAGATCAAGCAAATCAGAGACTTCAA
core_227	CTGTAGCTCAACATATATCGCTAAGAGGGCGTCCAAATAGTAGAATACCGAAAGAT
core_228	GCTTAGATCCCAATTCATTTGGGGCGCG
core_229	CATTTTTGCGGATGAGCAAACGACTATTCCCTCAAATAGCGAAATTACG
core_230	AATTGCTCCTTTTGATATTAGAGCAAAAATTCAGAAACAGACGACAACACT
core_231	GTACCGCATCGGCTGACAAAAAGGCAGA
core_232	AGCAAGCGCATGTAGTCCAGAAACAACGCCAACATGTAATTT
core_233	ATTTTCATCGTAGGATATCCCAACATGTTAATTGAGAATCGC
core_234	AATCATTAGAACGCGCCAGTTTGTTTAAAAGAATTTACCGAAAAAATAC
core_235	CCAATAGAAGTCCTACGCGCCCCAACGCTATACAAATTCTTAATAATTA
core_236	TCCAACAGGTCAGGAAGAGGTGATTTAG
core_237	AAATATAGAAGGCTCATATTATTTATGACTGGATAAAGCCCGATATTCA
core_238	AGCGGATTCATAAAAGAAGTTCAGATACGGAACAATAATTTC
core_239	ACAAAATAAACAGCTATCCGGCATAGGTCTGAGAT
core_240	ATAACATGTCAGAGAAGTTACATGATTAGCGCCAAAGACAAAGTAAATA
core_241	ATAGCAGAATATCAAAGTAAGGCAGTATGAAAATTCATATGGTCATTAA
core_242	AATGAAACCAGAGCCTAATTTGAGGCGTCAATAGTGGTTGGGAAATACC
core_243	CGTCAAAAAAATTAAAATCAATATATGTGAAGAGTTTTAGCG
core_244	TTGCCAGTATTTTGTTGATAATCAGAAA
core_245	GAGGCTTAAATTTTTGTCAATCATATGTAGAGGGTGAAGCAACGAACCAGACCGGA
core_246	CGATAAAATTTTTTACGGTAATCGTAAAGATCTACTTACCCT
core_247	GAACAAAAAAAACATACCTGATCGCTATTAATTAAGAATCCT
core_248	GCAAGGAGATTTAGAAATGTTTATTTAAAAAACAGGAAGATTCAATATG
core_249	TTAAACAATGAAATCAACATATAAAAAACGAGTAGTCATCAGTAGGTCA
core_250	ACGTTAATGAATTATCAACGTAACAAAGCGGTGTAGCGCCAT
core_251	GGACGTTAAGAACTACCGGATATTCATTAGGCTGGTGGTGCCGGTTTTCCCAGTCA
core_252	AGACTCCTTATTACCAGATAGGATTTTCAAATCGCGCAGAGG
core_253	TAAATTGTGACGAGAAACACCTAAGGGAATCGGTGCGGGCTCAATGGGA
core_254	TTTATTTTGTCACACGTCACCTGATTGTACCAGAAGGAGCGG
core_255	GAATAAGATACATAAAGGTGGAGCAATACTTTTACATCGGGT
core_256	TTCAGTGAATAAGGCTTTGAAGCGCAACAAGGGGGATGTGCTGAATTCAGAATACA
core_257	CTGACCTTATCATCGCCTGATATTATACGAGAAGCACTCTAT
core_258	CAGTAGCACCATTAATCAAAACAATAGACTAACAACTAATAGCACCGCCAATGGAA
core_259	CTTAGCCGGCAAAATGCGCACAAATAACCCCGCTTTTCACAT
core_260	CCTGCTCAGATGAACTGCTCAAACTTTAATCATTGTAAAACGTGCCAGT
core_261	AGCGTTTATTTAGATCTAAAATATCTTTGCTGAGAATAAATC
core_262	GCACCAATAGTGCTGAATTTATACTCTTCGCTATTACGCCAG
core_263	CGAAAGAGGAACGATGACCAACTTGCCCGGCTTGAGATGGTTCATTATT
core_264	CCGCCACACAGGAGCTCAAATATAGCCCCAGACAACCTGAAA
core_265	TCAGAGCGACGATTTAAAGCATAAAAATGCTCACAATTCCTA
core_266	TTCCATTAAACGGGTTGCAGGAAATCATTACGTGGCTCGATA
core_267	AGGACTACCCAGCGAAATTGTGGCGCATACCCAAACCTTATGCGATTTTGGGAAGA
core_268	CTACAGAGGCTTTGAGCAGCGGCACGAAACGTGGAAGGGCGATGGCCCC
core_269	CAGGTCACACCACCCGGCATTGCAGCACAAATTATTTTACCA
core_270	ATATTCACAGAACCCCTTATTTCACCAATTATCACATCAATAGTTAGCA
core_271	AGCGCCCGAGAGCCACCACCGGAACCGCAAGCCAGTGCAACATGAGGCGGTAATCA
core_272	GAGTTAATGCGCCGACAATGACGAATAACAGTTTCTACAAAC
core_273	GCGTCATACATGGCACATGAATGCCGTCCATTTTCAGGGATA
core_274	CCAGTAACTCATTACTCCCTCTTTCATACCATTAGGCCATTT
core_275	CTGAATTTACCGTTGAGACTCGCTCAGTCAATAGG
core_276	TTCGGAAAAGTATACACCCTCTAACTCACATTAATAAACACAACATACG
core_277	TAGGAACAACTAAAGGAATTGCAACAACCTGAGGCTAAAATA
core_278	TAATTTTTTCACGTCGATAGTAGGCCGCAGGAAGTCTAAAAC
core_279	AACCCATGTACCGTATTAGCGTTGTGTAATGAGTA
core_280	AGTTTCGTCACCAGAGCGGAGCTTAAGCTTCTCCGCCCGCCA
core_281	TACAACGCCTGTAGTAAACAAGTTTGGAGACGCATCTAATCT
core_282	CTAGGAAAGGCCAAGCGGGCGAAATCAAGTTTTTT
piston_bind_1	TCCGTAGTTGAGCTATATGAGTCGAAGCAACTAAGGT
piston_bind_2	CGCTGTGGCTAGTCATAGAGGGCTGTCTGTGAGAGTTCTGGTA
piston_bind_3	TGTTACTTCCTCAGACCTATTGTGGCCCCTGGTTTTATTGCATG
piston_bind_4	CCACCCATTCAATCGCTGACCAGGGTGGGTACTGATGAGTCTTGGCCGGG
no_piston_bind_1	TGAGACCGTCTAGCACTGGAACAGAGGCTGGAGCACATAGTTTTT
no_piston_bind_2	AGTAAAAACTCAGTAATCTCTCAATCAGTCCTGATAAGATTTTTT
no_piston_bind_3	ATCGGCCTTGCTGGTCAATCGTTTCAGCCATTCCACCCCCAGAGTTTTT
no_piston_bind_4	TTTTTGCTTCACTTTTTGAAACACATCCATATTGAGCATTTTATCAGGATGGAAAGAGG
no_piston_bind_5	TTTTTCCATGGTGTGCAGAGAGGATTAGGAAATATACTCCATCTCTCCT
no_piston_bind_6	CCAATAAGCAGGCACACTGGTCAGGGGCCTGAAAAAGTTTTT
no_piston_bind_7	TTTTTCTACATTGATAATATTAAAGTTAAGTTCCA
no_piston_bind_8	TTTTTCTCAAAGAGAGAGTAGAATGATAGCCTGTAGCATAATCAT
Cy5_oligo_1	Cy5-TTTCATATTTCGACGACACTATATACGCTGAGAGTGAAAACATCAAGTTACA
Cy5_oligo_2	Cy5-TTTTATAAAGTGTTTATCCAGACTACCTTTTTAAGGCGCTAGA
Cy5_oligo_3	Cy5-TTTAGCTGAAATATAACAAAGATTATGCCGG
Cy5_oligo_4	Cy5-AACTGGCCAGAAGGCAGAAATTTCATTT
Cy5_oligo_5	Cy5-TATCCTGGCCTTAATGAAAACATCGCAAATTTTAGTTAATTTCATCTTC
Cy5_oligo_6	Cy5-GGAATCGTGCATCATAAATTACAAAAGGTTGTACCAAAAACA
Cy5_oligo_7	Cy5-AACGTAGGCCCTTTATGAATATGCTTTGAATACCAAGAAAAC
Cy5_oligo_8	Cy5-GCAAGCCACCAGGCACAGAGGGTGCCACAGGAGCATAATACAAATTATC
Cy5_oligo_9	Cy5-TTTATGGTCATTTGACCCCCTCATATATTTTAAGCCTTTATTTCA
Cy5_oligo_10	Cy5-CCCTCATATTTTCTTTAAAGATATAGGGTGGAGTGCAGGGTG
anchor_1	ATAGTCATGAGACTCTTATGGTTTAGGACGGATGCGGCCTTCGTCG
anchor_2	CCGTCCTTTTTTGCTAAGCTAGCCTAATTCCTAGGACC
biotin_oligo	BIOTIN-TEG-TTTTTCGACGAAGGCCGCAT
close_1	TAGTAAGGTTATCATATGCGT
close_2	ACAGGCAAGGCAAAGAGAGTT
close_3	AAGCCTGTTTAGCTTGAGTTT
close_4	ATAGGATTAGCAAAATTAAGC
close_5	AAGTGATTCTCTCCTGGGGTG
close_6	ATGGTGGTTCCGAAATCGGGTAGGGTCT
close_7	AGTGTAAAGAGGAGTTGAAAG
close_8	TTAGGGGAGCAAAATCCCTTA
first_1	ATTAATAGTTTAGTAGTAGCT
first_2	GCTCCAGAGGGTCCCACTCAT
first_3	GGAAGTG
first_4	CTTGAGGTTTAGAGTTACTAT
first_5	TGGTAAGATTAGCTGTCAAG
first_6	TACTTCACCCTATATAGGTA
first_7	GAGTTCAAGGATTATGA
first_8	GAATGTAAGATAATCTAGTTAG
first_9	GCTATGTCTAAATGC
first_10	ATTGGCATGTGATGCC
first_11	TTTTCATG
first_12	ACAGAGGTACTT
first_13	ATCTTCAATTGT
first_14	GAAGTCACCATTGTGGTG
first_15	TAAGACCAGGGT
first_16	AACTTGGGGGGAAGCTGAGGT
first_17	CTAAGCCTTCAGGATATGGCC
first_18	TGTAGGAGATAA
first_19	TCAAGCAAGCTTGTTGTG
first_20	AGTATGAATTAT
first_21	GTAGCAATACTT
first_22	GTTGCTTTGGTGGGTATA
first_23	CTTTGATTAGTAATAACAT
first_24	GTCACACGACCAGTAATAA
first_25	TCGGAACCCTAAAGGG
first_26	AAGGGACATTCTGGCCAGT
first_27	AGCGGTCCACACTAAA
second_1	TTTCCTTAAGCTGCAA
second_2	TAGAGGCAACCAGCACAAA
second_3	TTTTATGGAGGAGAGA
second_4	GAAGCCTCAGCC
second_5	CAGGAAGTACAA
second_6	GTGTTGCAGTCACTGTGCTA
second_7	GAAAAGACCCTCTCCCTGTAGGTC
second_8	ATGCAATTATGTTGATGT
second_9	TTTACTAATGAAGCAGTG
second_10	ACCAAGGCTGCACAA
second_11	GTAGTGGCTCACAGC
second_12	GACTGGCCATTGATACCTCTG
second_13	TCTGAAACCCTTG
second_14	CTGTAGTGTTACCTTATAAATCAA
second_15	TGGATCCTGTTGTGCCCT
second_16	AAGAATAGCCCGGAGCCCCCGATT
second_17	GATCTCCCATTGCAGAAA
second_18	TAGAGCTTGACGCCAGTATTTAGT
second_19	ACATAGTTTCTTAGATCT
second_20	TTTCTATTCACACCATCTA
second_21	GCTTTGAACATGATGG
second_22	CTACTATGAACTACTTATGAC
second_23	AATCCCAGTAAACAGAGCCAG
second_24	GGGTCGAGGTGCCGGTCAAATCAA
second_25	GTTTTTTGGAACCCTTCTGA
second_26	TATTTTTGAATGGCTATTACGA
second_27	GGGGTCTTTAATGCGCGAACTG
second_28	ATCAAACCCTCAATCTGTA
second_29	GGCCCTGCCATCAATATCTGG
second_30	CTTTGCCCGAACCGGCCAGTG
second_31	CGACGTTGTAAAACGAGTTATTAATTTT
second_32	TATCAAAATTATAGC
second_33	TCCTTGCACGTAAAA
second_34	TTTTCGGAGCAAACAAGAGAA
second_35	CATTGCCTGAGAGTCTCCTTA
second_36	AGAAAATTTT
second_37	TAGAAATTAGATAC
second_38	ACGCAAGGATAAAAA
second_39	GGCATTTTCGAGCCAGTAA
second_40	ATTTCGCAA
second_41	TAAGAGAATATAAAGTACC
second_42	GTCTTTCCTTATCATTCCA
second_43	AGAACGGGTATTAAACCAA
second_44	ATCAAGATTAGTTGCTATT
second_45	ACCATAAATAGTACCTTT
second_46	TTGCACCCAGCTACAATTT
second_47	GGGAAGCGCATTAGACGGG
second_48	CTCGTTTACACGAGAATG
second_49	AGAATTAACTGAACACCCT
second_50	AAACCGAGGAAACGCAATA
second_51	TACCAGTCAATCATAACC
second_52	ATAACGGAATACCCAAAAG
second_53	AGGGCGACATTCAACC
second_54	ATCTTGACAAGAGGCTCATTA
second_55	GATTGAGGGAGGGAAG
second_56	ACAGAATCAAGTTTGC
second_57	AACGGAGATTTGTCATCAAGAGTA
second_58	CTTTAGCGTCAGACTG
second_59	CAGAACCACCACCAGA
second_60	GGGTAGCAACGGGAAACAAAGTAC
second_61	GCCGCCGCCAGCATTG
second_62	GTCAGTGCCTTGAGTA
second_63	GGTTTATCAGCTGCATCGGAACGA
second_64	ACAGTGCCCGTATAAA
second_65	AGGAGCCTTTAATTGTATC
second_66	GTACTCAGGAGGTTTA
second_67	TCGTCTTTCCAGACGTTAG
second_68	GTACCGCCACCCTCAG
second_69	GTAACGATCTAAAGTTTTG
scaffold 1	TGATAGACGGTTTTTCGCCCTTTGACGTTGGAGTCCACGTTCTTTAATAGTGGACTCTTGTTCCAAACTGGAACAACACTCAACCCTATCTCGGGCTATTCTTTTGATTTATAAGGGATTTTGCCGATTTCGGAACCACCATCAAACAGGATTTTCGCCTGCTGGGGCAAACCAGCGTGGACCGCTTGCTGCAACTCTCTCAGGGCCAGGCGGTGAAGGGCAATCAGCTGTTGCCCGTCTCACTGGTGAAAAGAAAAACCACCCTGGCGCCCAATACGCAAACCGCCTCTCCCCGCGCGTTGGCCGATTCATTAATGCAGCTGGCACGACAGGTTTCCCGACTGGAAAGCGGGCAGTGAGCGCAACGCAATTAATGTGAGTTAGCTCACTCATTAGGCA…
scaffold 2	ACGCGCCCTGTAGCGGCGCATTAAGCGCGGCGGGTGTGGTGGTTACGCGCAGCGTGACCGCTACACTTGCCAGCGCCCTAGCGCCCGCTCCTTTCGCTTTCTTCCCTTCCTTTCTCGCCACGTTCGCCGGCTTTCCCCGTCAAGCTCTAAATCGGGGGCTCCCTTTAGGGTTCCGATTTAGTGCTTTACGGCACCTCGACCCCAAAAAACTTGATTTGGGTGATGGTTCACGTAGTGGGCCATCGCCCTGATAGACGGTTTTTCGCCCTTTGACGTTGGAGTCCACGTTCTTTAATAGTGGACTCTTGTTCCAAACTGGAACAACACTCAACCCTATCTCGGGCTATTCTTTTGATTTATAAGGGATTTTGCCGATTTCGGGTAGAATTGGTAAAGAGA…
