# Supplementary material for: A synthetic tubular molecular transport system
Source: Nat Commun. 2021 Jul 20;12:4393. doi: 10.1038/s41467-021-24675-8 (PMC8292359; doi:10.1038/s41467-021-24675-8)
Supplement: Supplementary file 7 — Supplementary Data 3 [file 41467_2021_24675_MOESM7_ESM.xlsx]

## Sheet: Sheet1
core_1	CCACTATTAAAGAACCGAAATGCGAAAACGACCGT
core_2	ATCAATAGAGGGTTGAGTGTTAACCATCGTAAAGC
core_3	TAGCCCGAGATAAATGCTCATGAATCATGAATTCA
core_4	GTGATAAATTTCATGACTTGAGAAACCA
core_5	ATAAGGCGTTTGCCTTCACCGGTGGTTTTCGTGCCCACCCGC
core_6	AACACCGTCCAGCAAGCGGTCAAAAGAACATTCAA
core_7	AATTACTGACAAAGAGGAGGACAGATGAACTACCAGCGCCAAAGACAAA
core_8	AGTATAAAGAAAAACAACGTACCTGACGGAGATGGTTTAAGGTCAAGTT
core_9	AGTTGAGGTTTGCGATCGGCCTCACGCTAGAATCAGAGCGGGAGCTAAC
core_10	TGAATAAAGAGCATCACGACTGCTACGTCCCGGGTACCGATC
core_11	GGCTTGCACAAAGCATTCATATGGTTCTTGTCACATTACATA
core_12	CGTTGCGCTCACTGTAGCATTAACGGTAAGTCTGT
core_13	AAAATCACATACAGATTAAAGAACCGTTGTAGCAATACTTCC
core_14	GAAAAGGACCATTAGAAGAACACAATATTACCGCCATCGTCTAGGGACA
core_15	AAAGATTCATCATTAATGGGAAGAAAAACAGAAGGGAAGCCC
core_16	TTCGCAATTGGGGCAATAAATTTAATTGTTAATGATATTGGGCTACGTG
core_17	GATTTAGGCTATCTGAGTTAAGCCCAATAGATAACGGGTAATACTGAAC
core_18	GAAGTTTATATGCATAATTGCACAGGTCCAAAAAGTAGTCAGACAACTC
core_19	TAGCATAGTAAGAGCGATAAAAACCAGAAAAACAGACCCTGA
core_20	AACTCCATCCTTTTAATACCGCGTAAGAATACGTGTTCTGGCTATAACA
core_21	CGAAAGAAGGTCTTGCCCGAAACCACCAGAAGGAGGATGGCAGTTAGAA
core_22	GCACAGAACATCGCGTCAGTACTCAAATATTGAGGATTTAGAAGTATTA
core_23	ACCTGACCTGAAAGAACGAACCACCATAGTACCTTACTAAAGAAAATAATTTTGTTTGTAAGC
core_24	GAAATGGATTATTTATCCAGATCAAACTGTAAAAGCGCCAGACGAGCACCGCGCTT
core_25	CATTTTGACGCTCAAGCCATTCACTTGCGCAAATTGGATTTTCCTCGTT
core_26	CCACAAGAATGGAAATACCTAGATAGAACCCTTAAGTGTCTGGTGTTGA
core_27	ATAACATGCAACAGGAAAAACGCTCATTTACTTTGATTAGTAATAACCT
core_28	CCATCACCTGAGTAGATACATGTTGATTCTGTAGCGGTCATTCCAGACC
core_29	TTTTTAAAGCAATAGAATACCAGGAATTACGAGCGAGTCAGA
core_30	AAAACAGGAGGCCGGCAAGGCAGCTATAGTTAATA
core_31	GTATAACGTGCTTTAGACAGGAACATCCGCGAGCT
core_32	CGAGGAAACGCAATAAGTTACTCTACGTCAGGTAGGCATTAATAGGAAC
core_33	GCGCGTAGAAAGGAACTAAATCGGAACCTGGCCCA
core_34	TCCAAGTGTAGCGGAACGCGCAATTAGC
core_35	GCGGGCGCTAGGGCGCTGGCTGGGGTCGAGGTGCCACCCAAAAGAGGCG
core_36	CTAAAGGGAAGGGAAGAAAGCACCACCAAGCTGCA
core_37	AGAATAACAGCAGAAGATAAACAATATCTGGTCTTATTGCATAGGATTA
core_38	CAAACAATTGTTACAAAATAAAAACGATTTAGTTGGCAAATC
core_39	ATCATCATATTTTATCCTGAACCTAATTTGCCACGAAGCAAAAATCCCC
core_40	AGAAATAGAGATCTTGCCGGATCAACCGAGTCAAACAAAAGGCTTAGAA
core_41	GTAAAACCCTACCAGCTTTAAACTATTAATTAAGACCTCAAT
core_42	AGCAATGGACCGCACTCATCGAGCTTTCAGGGGACTCGTAACGGATTGA
core_43	GAGCAAAAAATTAAACAAAGGCTATCGCTTTGCACGGATTCGGAATAGA
core_44	ATGGAAACAGTACATCTGTAATTACCGTAATAAAT
core_45	CTATTACATATCCCGGTTTTGCTCAGTGACTAAACAGTTAATGCCCCCTTTAGCGG
core_46	ACGCTGAACCACCAACCGCCACCCTCAGTTTGCCAAATGCTGGAAAACT
core_47	CGCCAACGACGTTGTTCTAAGCCTTAGTCAAAATAACCCCTC
core_48	CAACGCTTTAACAAGAGCCAGAAAGTAATCAGCTAAAGTCCTTTCCATTACTAAAG
core_49	CCGATTGGGGAATTATATATTTATAACTAGGTCTGGATTAAGTCCTTGA
core_50	CACCAGTAACGCGAATGCAAATTGTGAATTTATCA
core_51	AAGGCCGGAAACGTAGCGCGTATAATCACCTCAGAGAGCCGCACAAACA
core_52	AGACTGTCACCAATGCCATTTAGGGAGGATCCCTTCAAGAGTAGGGCGA
core_53	TTTCATCGGCATTTCATTAGCGCAAAATAGGGCGA
core_54	TCGGTCATAGCCGAACGAGGCCCAACTTTGAAACACCATTAC
core_55	AGCCACCACCCTGCCTGATAAACTTAGCGCAAAGC
core_56	CGCCAGCATTGACACTCAGAGCCGCCACAAATCACTGGGTTATTAGTTA
core_57	TCCAGAGCCGCCACAAAGCCAGAATGCAGCGATTATGTATCACATTTTC
core_58	CCTCATTCAGAACCGAAGAGTCAATAAGCGAATTAATTTTCC
core_59	TACCAAGACTCATCAAGAGGCCTACGAAGGCACCAAGGAAGTGAACAAG
core_60	CCGAAAGCGCAGTCACAGTGCCCGTACTAAAACGATTTGACCAACATGT
core_61	GGTAATAAGTTTTAAGCGTCATACATGGTGGCCTTGATATTC
core_62	GCCTATTCAGTGCCTTGAGTATCTGAATATCGTCG
core_63	ACTTTTTTCGGAACTTAAACCAAGTATGCGAGCATAAAAATAAATAAAC
core_64	GCCACCACATACCAGGCGGATAAGTGCCGGAGGTTCATCAAG
core_65	GAGGGTACAGCAGCGAAAGACCAGGGAGGCCCAAT
core_66	TGTAGTGAGCCTCAGAACCGCCACCCTCCAAACTATGAATACCAATAAC
core_67	GCGTAACGATCTAAAATTTTCCGAATAAAGGCTCCAATATAACAAAGAACGTTATTTTTGAGG
core_68	ATAGTTAACCAGTAAGAACCGGTACTCAGTCGAGAATTAGGA
core_69	ACTTTCAACAGTTTCTCATTCCACAGACAGCCCTCCTAAACAAAGGAAC
core_70	AACTAAAGGAGAAACAAGTTAATTACCTAAAACAAACCTTTTTTAATCC
core_71	GGAGTGACCGCAAATCAGATAGGCGTTTTAGCGTACAGTTTG
core_72	AGTTGCGCCGACGCGCTTTCGACCCAGCTACAATTATAACCTCCCGACT
core_73	ATTGTATATCAGATCGGAATTGTATTAAGACTTTAAACAGTTGAAAGGA
core_74	CATAAGCAATAAAGAAGTGTAAAGCCTGTGTAAACTTTTCATATGGTCA
core_75	CCGCTTCTAATCTACAGTCAGGACGTAGGGTTTCAACTTTAATTAAGAC
core_76	GATGTTCTAAAACGGCGATTATGGCGAAGTTGGGACCAATCAACGGGTA
core_77	CCCTCATTGGGGAGAAGCCTTAAGAATATTTTCAAAGAGCCA
core_78	ATTTTCCCAGTCACATGTAATTCCAATCCGCCCTTATTAGCG
core_79	TAACGCCAGGGTATAGTCTTCGCTATTACAGACGAGCAGAGG
core_80	TCGGTGCGGGCCGCTAATTTAAAACAAATAGTACC
core_81	CGGCACCGCTTCATAGAAGATATTGCTTCAACGCC
core_82	CGGTAATCGTAAACCTCAAATTATCAAACCTGATTCGGTTTATCAGCTT
core_83	AAACGGCCGTGCATTTGTTATCCGCTCGAATTCGTTGTGGTGCCGGAAA
core_84	TCCGTGGCGTCTGGTCACAATCGTCGGTGGCTTAATAAGTGTTGGTTGT
core_85	CGGATTCGAAAATAGCGAGAGAATAGTAAAATGGGTGTTTAA
core_86	TTCAAAAACAGGAAGTTTTAACATTCCACAACAGA
end1_1	TTTCGTCAAAGGGCGGAGCTTGACGGGTTT
end1_2	GTTCCAGTTTGGAAATAAATCCACGCTGGTTAAATTATTTCAACGCATTT
end1_3	TTTATGGTGGTTCGTGGACTCCAATTT
end1_4	TTTGGTTTGAAATACTCCTGTTTGTTT
end1_5	TTTGGGCAACAGCTGATTGCCCCCAGCAGCGGCAAA
end1_6	CGCCAGGCCTGGCCTGTACCAAAAACTTT
end1_7	TTTTCGGGAAACCTGTTCTTTTGTCTATC
end1_8	TTTTACTAATAGTAGCCCGCTTTCCAGTTT
end1_9	TTTAGATTTAGTTTGTGGCATCAATTCTTT
end1_10	TTTTTAATTGCTGAATATAATGCCCAATTTAATAAA
end1_11	TTTATTCGAGCTTCAAAGCGAATTTGCGGCCCTAAACAATATT
end1_12	TTTAAATCAAAAATCCTTCAAA
end1_13	TTTTTAATGCGCGAAAACAGTG
end1_14	TTTGAATCGACCAGCTGCGAACGAGTTTT
end1_15	TTTTCACCAGTCACAGGCTATTAGTCTTTT
end1_16	TTTGCTGGTAATACATTGGCAGATTTT
end1_17	TTTTAATCAGTGAGGCCACCGAATCGGCCTTTTT
end1_18	TTTCGTACTATGGTTGCTTTGAATCCTGAGAAGTGTTTTTATTT
end1_19	TTTGAAAGCCGGCGAACGTGGCAATGCGCCGCTACAGGGCGTTT
end1_20	GAGAAAGGAGCCCCCGATTTAAAAAACCCACCAGTGAGACTTT
end1_21	ACAGAGGTGAGGCGCATTAAAGATAAGATCAACATGATTGTATAAGCTTT
end1_22	TTTCAGCAAATGAAAAATCCCACGCTGAGAGCCAGTTT
end1_23	TAAAGCATATCTTTCAATAGATAATACAAATTTTAAAAGTTTGAGTATTT
end1_24	GCTGAACTTAACACCGCCTGCCTGATAGATGGCTTAGAGCTTT
end1_25	ATCAAACGGAAGCCGGAAGCAAATCATATGTACTTT
end1_26	AAGGTTATCTAAAATCACCTTTATCGCGTTTTATTT
end1_27	TTTAATAGATTAGAGCCGTAGGAGCACTAACAACTTTT
end1_28	ATCCTTTTACCCTGACAGTTCCGATGAAGAGAGTCTGGAGCAAATTT
end1_29	TTTACATTATCATTTTGCGGAATCCTGATTGTTTTTT
end1_30	TTTGGATTATACTTCATTTTCAGGTTTAACGTCATTT
end1_31	TGCGTAGTGAATAAGAGAATGACCATTTT
end1_32	TTTGATGAATATACATTCACGTTGTTT
end1_33	TTTCGAATTATTCATTTCACAAAATCTTTCGTC
end1_34	TTTCAATTTCATTTGAATTAATTAATTATCACC
end1_35	TTTAGTGAATAAAAACATAGCTTT
end1_36	CCTTGCTTAAATCAGAGAAGGGGGTTGATATAAGTATAGCTTT
end1_37	TTTGATAGCTTAAGAGACTACCTTTTTAACCTTT
end1_38	TTTTCCGGCTTAGGTCGGAACCTAGCGTC
end1_39	GAAGGTAAATATTGCGTCACCCTTCTGACCTAAATTTAATTTT
end1_40	TTTAAAGGTGAAGTAATCAGTTTT
end1_41	TTATCACACGGAAATTATTCATTTTT
end1_42	TCGATAGTTGCCTTAGAGCCACCACCTTT
end1_43	TTTAGCGACAGAATCAAGTCAGCACC
end1_44	TTTGGAACCGCCTCCGGAGGTTGAGGCTTT
end1_45	TTTAGGTCAGACGATCTTTTGATGATATTT
end1_46	TCCAGTAACGGGGTTCGGAACCTATTATTCCTCAAATATATGTGTTT
end1_47	TTTCAGGAGTGTACTCATGAAAGTTTT
end1_48	TTTATTAAGAGGCTGAGACTCTGAAA
end1_49	TTTCCGGAATAGGTGTACATTTAATTT
end1_50	CCACCCTCAGAGCCCACTGAGGCGCAGAGGTTT
end1_51	TTTGCCCAATAGGAACCCATGTTCGTCTTTCTTT
end1_52	ACCGTAAACCACCCTCATTTTCAGGGATAGCAATTT
end1_53	TTTCAGACGTTAGTAAATGAGTTTTG
end1_54	TTTAAAATCTCCAAAAAAATAATTTTGTAACAGTACCTTT
end1_55	TTTATAAAGACGGCAATGCTTTAGAAAAATCATATATGTATCTTTTC
end1_56	TTTAGCTGTTTCCTGAACATACGATTT
end1_57	TTTGCCGGAAGCATAAACTTCCACACTGTGAAACTAGGTCATTGCCT
end1_58	TTTAGTGAGCTAACTAATCGGTCTGAGAG
end1_59	TTTATTATGACCCTGTAATACTTTTGCCGAAAGCTA
end1_60	TTTAGGATAAAAATTCTGAGTAATGTGTTT
end1_61	TTTTAGGTAAAGATTTCACCATCATTT
end1_62	GTGAGAATTTAAATGAGGATCGGTGCTTGTTACCTCGTTT
end1_63	CGGAGACTTCTAGCAATCATGGTCATTTT
end1_64	TTTATATGATATGAGGGTAGCTTT
end1_65	TTTTATTTTTGAAAGAAATTACATCGGGAATTGTGTATGGGATTTTG
end1_66	TTTCAAGAGAATAGAAAACTGGAAGGATTCATCAAAAGGAGCCTTTA
end1_67	TTTCCCGGTTGATAATCAGAAAAGCCCCGGAAACTAGCATGTC
end1_68	TTTAAATATTTAAATGGGTGCCTAATGTTT
core2_1	TCATTGTATTATACTTTACGCGCGGCCCAATATAGGGGCCTTT
core2_2	GTAGAAAAGGGCGACCAGGCAACTCTGACCTTTCACATAAATCATTT
core2_3	TTCTGTCCGCCAGCAGTTGGGCTGGTTGGTGTATTT
core2_4	TTTATGAGTAAACAGGGGCACGTGCCATCAAAATTC
core2_5	TTTTTTCTCCGAAAGCGCCTCCAGCCAGAACAATTACCGCTTAAAGG
core2_6	TTTTTGAATCGGCTGACGCAGCCCTTCCTGCCATCA
core2_7	TTTGGCTGCGCAACTAGGGGGATGTTT
core2_8	TTTGGAAGATCGCACATTCGCCATTCATTT
sticky_1	GTGTTGCAGTCAAACCGGATATTCATTAGAGTAATCTTGACAAG
sticky_2	AGACGTTATACAAATACAGACCAG
sticky_3	TTTACTAATGTAGTAAATAACGCAAAGACA
sticky_4	GACTGGCCATTGTTTTAAGAAACGAACTAATTAGTAGTAGCT
sticky_5	GCTCCAGAGGGTCGGAACAACACTAATGCATAGAGTTACTAT
sticky_6	TGGTGATACATAACGCCAAAACATTCAATTATTA
sticky_7	TTTTTGCGGAATCGTCGGGATAGGTCAC
sticky_8	GAGCGTCTTAGCGTCCAATACTGCC
sticky_9	ATCAAGATTAGTTGCTGGTTTTGAAGCCTTAAGAACCCTTCTGA
sticky_10	TATTTTTGAATGGCTATTATATTCTAAGGTATCGGCCTCATTT
sticky_11	ATCAAACCCTCATTCATCGTAGGAATCAGCAAGCCTCCAAGA
sticky_12	CTTTGCCCGAACCCTTATCATGTTTTTATTATCAATATCTGG
sticky_13	ATAATCGAATAGATATGCAGAACGCGCCTGTTGCACGTAAAA
sticky_14	TATCAAAATTATTTTATCAACGCTGTCTTTGTTATTAATTTT
sticky_15	TTTTCTTGAGAATCGTGCCAAGCTTTTTT
sticky_16	CTTGATACCGATCTTATCCGGGTCTTTAATGCGCGAACTG
sticky_17	TATGACAATCCAGAACGATGTTGATGT
sticky_18	TTTCTCAGGAGAAGCCAGGGTGTAGTATCATATGAAA
sticky_19	TTTTGCTGCAAGACGGCCAGCCATATCAACAGTAGGGCTTAACCTTA
sticky_20	AATGTGAGCCAAAAGAAGCAAGGATTATGA
sticky_21	CTCATTTTTATCATAACCGGTA
end2_1	TAAAAGATGGGCTTAGAAACAGTCCCGCGCTGAATTGTCAACCT
end2_2	TTTCCACGGAATAAGTTTATTTTCATCAACCCAAATGCCTGTT
end2_3	TAATAAACTGGCTCGAATTACCTTATGCGATTT
end2_4	TTTCTCGTTTACCAGACGACAACACTTAACCAA
end2_5	TTTTTTTGCCAGAGGGGGTGCTTTTGGAGTAACGCTTTCATCAACATTATTT
end2_6	TTCATTGGCTTTAGACTGGATTCCAGAGTCTTACCAACGCTAACTTT
end2_7	GGAAGCGTACAGAGCGTCAAAAAATAAGACAGCCATATTATTTATTT
end2_8	TTTGGAGAATTATGAGCGCTATTT
end2_9	TTTATATCAGAGAATAAGAGCAAGTTT
end2_10	TTTAAACAATGAAATGAAAAGTAAGCATTT
end2_11	TTTGATAGCCGAACAAATAACGGAATATTT
end2_12	TTTCCCAAAAGAACTTTAGCAAACGTATTT
end2_13	TTTGAAAATACATACATAAAGGTGGCATTTATTACGCAGTATGGGCATGA
end2_14	TTTAGCAGCCTTCATTAGACGTTT
end2_15	TTTTCCCAATCCAATGAAAATTTT
end2_16	TTTAGTACCGACAAAAGGTTAATAAGAGAATATAATTT
end2_17	TTTGCGCATAGGCTGGCTGACGGTGTTCTTACC
end2_18	TTTAAGGGAACCGAACTGAGCAGACGCCATGTTATTGTGTGGAGATT
end2_19	TTTCGACCTGCTGTCAATCATTTT
end2_20	TTTAAGTACAACCGAAATCCGTTT
end2_21	TTTCACTAAAACCGCGAAACATTT
end2_22	TTTTACGTAATGCCAAAAAGAATATTT
end2_23	TTTGAGGCTTTGAGGAAACGGGTAAAATTT
end2_24	TTTGATCGTCACCCTGCAACGGCTACATTT
end2_25	TTCGGTCGCTGAGGCAAATGACAACAACCATCGCCCACGC
end2_26	TTTATAACCGATATACCGCTTTTGCGGTTT
end2_27	TTTCTATGATACTTAAATCAGTTT
end2_28	TTTGTTGGTGTAGATGGGCGCAGACGACAAACGCGATAGAAGG
end2_29	GTAGCCAAACCCGTCCGTAATATAAATATGCGGGAATTTTGCAGGTGAATTTCTTAAACAGTTT
end2_30	ATTTTTGCGACAGTTCGCCCTGGAGTGACTTTT
scaffold	TGATAGACGGTTTTTCGCCCTTTGACGTTGGAGTCCACGTTCTTTAATAGTGGACTCTTGTTCCAAACTGGAACAACACTCAACCCTATCTCGGGCTATTCTTTTGATTTATAAGGGATTTTGCCGATTTCGGAACCACCATCAAACAGGATTTTCGCCTGCTGGGGCAAACCAGCGTGGACCGCTTGCTGCAACTCTCTCAGGGCCAGGCGGTGAAGGGCAATCAGCTGTTGCCCGTCTCACTGGTGAAAAGAAAAACCACCCTGGCGCCCAATACGCAAACCGCCTCTCCCCGCGCGTTGGCCGATTCATTAATGCAGCTGGCACGACAGGTTTCCCGACTGGAAAGCGGGCAGTGAGCGCAACGCAATTAATGTGAGTTAGCTCACTCATTAGGCA…
