# Supplementary material for: A synthetic tubular molecular transport system
Source: Nat Commun. 2021 Jul 20;12:4393. doi: 10.1038/s41467-021-24675-8 (PMC8292359; doi:10.1038/s41467-021-24675-8)
Supplement: Supplementary file 8 — Supplementary Data 4 [file 41467_2021_24675_MOESM8_ESM.xlsx]

## Sheet: Sheet1
core_1	TTTGCCAGTGTGGACTCCAACTGGCTATTTTGCACGCGAAAAATAGCCCTATCGGT
core_2	AGCCTAACAATTTTTTTGAAGTAAGAACGCGAGGC
core_3	GGAACCCATTCCACAGTTTTGTGTATGGGATTTTGGAATAGA
core_4	CAATTCGTGAGGCTGTCACCCGAGGAAGCTACGAATGACCCCGAGGCGG
core_5	ACAACTCATCATCAAGTTGATATAAGTACACCATATTATTTATCCCAAT
core_6	GCCCGAAACCACCAGAATAGGCAGGCGGATAAGTGAAGAGAACCTATTA
core_7	GACCAGTACAAACTGTTTGCCCCAGCAGCCAGCTA
core_8	AGTTGCAGGTGCCGCCCGATTTAACAAGCAAGCCGATATAGAAGGCTGA
core_9	GCAAGCGGCAACAGGGAAGGGCGCCATTTGCATCTGGTGTAG
core_10	CTGGTTAAAATCAGTTTTTATTTTCATCTAAACCA
core_11	GCCAGCTCGACGGCTGAGATTAGAAAAATGCGATTCCAGAAC
core_12	CAAGCTGCATTAATTTTTTCTTTTCAACAGTACCGAATCGGC
core_13	GTGCCGTCTAATTTTATCAACAATAGATATAAACAAAGTAAT
core_14	GGAGAAGCCAGGGTGCACGACTTAAGTGTCCTTAGTTTCTCATGTAAAA
core_15	AGCTAACTAAAGCCTCCGCTCAGCTGTTCGGAGGAGTGGTGCAATAACA
core_16	CCAACCTTATGACAATTTACGCTCGCAAAACAACG
core_17	ATTGTTATGGGGTGTAATAAAAAAGATTCGCCATTCGATCGGTTAATTG
core_18	TAAGCAACTCGTCGGTATAAATCGCCAT
core_19	GCCAGTAATAAGAGAATATGCAACAGGAGGCCGTT
core_20	ACTATGGTAACCACCACACCCTAGCGGTGCGGGCGAAAGGAAGGGGAAA
core_21	ACATGTTCAGCTAATGCAGCGTTAAAGTACCGACAATGAGTGACCTGTC
core_22	CACGCTGCGAACGCGCCTGTTACGAGCATGTAGGCTCGGGAA
core_23	TGTCTTTTCCCATCGCCAAGCTGCTGAATTGTCTAAAAGGTA
core_24	CACTCATCGAGAGAAGGGTGGGAATCGGCAGGTAGACGAACT
core_25	AGCAAGCGTAAATGGGCGCTATTCCAGTGAGACGGGTCCACG
core_26	CCTTAAATCAAGATTAGTTGCTTTGGGGTCTATCCGGTATTC
core_27	ATATTAAAGGGATTGGAAATTCTTACCAATAAAGATCCTGTGAAATTGG
core_28	CTTTGATTATAAGAATAAACAAGTATCATATGCGTTATACCC
core_29	GAACAATATTCTGACCTAAATTAAGGCGTTAAAGTTTGTTACATCATTTCCAAATC
core_30	TTTTGACCCGCCAGACCATTACCATTAGAGCGACAAACCCTT
core_31	GTAAATGCGAGAAAACTTTTTCAAATATTTATATATTTTTAAAACGGTG
core_32	CTGACGACTGAAATGGATTATAACTTTGCGGAACGAACGGAGTCATCTTGGCACCAATCAAAC
core_33	GAATACGGATTTGCCATCTTTAGATAGAAAATTCATATGGTT
core_34	GATAGCTCAAAATCTTTCGGTCATAGCCGCCTTTAAATCAGT
core_35	TAGAATCCTTGAAAAGAGTCAGACTACCACTATAT
core_36	ATTAAAATTGTCACAATCACCGAACCACCACCAGTGGCAACAGTTTATT
core_37	ATGAAACTCAATTAAATAACGGATTCGCGAATATATACCTTT
core_38	AAGAAAAATTACCTTTTTTAAGAATAACATCCGCGTAATGAC
core_39	CCTTGCTGTGCCACAGGAGCCGCCGCCAAGCATGATTAAGACTCCTTAT
core_40	AAGGTTACGAGCAAGAAACAATAATACAGGAGTGTACTGGTA
core_41	ATTGCGTACCTACCGGGTAGCTTCATCGCCCACGCATAACCG
core_42	AATTATTTGCACTACGAAAGAATATATTATAGTTGGGAGCCT
core_43	AATTCATACATGAAAGTATAGCCCAATAATAAGTATAAACAGTTCTGAA
core_44	CAATATACGGAATTGTATTAATGAGTTTCGTCAGACAAAATAAACAGGA
core_45	AGTACCGCCACCCTTAGCCCGGAAGGAGATCCTGA
core_46	TACAGAGTATTCCTGATTAGATTACAAAGAGTGTTCAAAAGATCCTGTT
core_47	AACAAAGAAAACAGCAGCCTTCCAAATACTATTAAAGAACTATAGGGTT
core_48	TCTAAGAGGCTGAGACTCCTCCCGTCGAGAGGGAATAACATA
core_49	AGTTAAGAGGGTAATATCAGATGATGGCTTTAGGAATTGAGGCCTCAAT
core_50	TTAATGCTGAGTAAATAAGTTGTAAGCGCGCAGTCTCCTCATTAAAGCC
core_51	CAGTGCCTCGTAAAACAGAAAAGTACCTTTTACAT
core_52	GAAAAGTAAGCAGATGAAATAGAAAGGAGCACTAA
core_53	TGGCTTTTGATGGCCAAAAGAACTGGAATGGAAAG
core_54	TCATACAAAATCGGGAGAAACCCTGAGCCAGGAGGCAGAGCC
core_55	AAATACATACGCAGAATAACGGAATACCCGAACAAAGCATCACAATATC
core_56	GCATTGAAACCGCCTGCAACAGAACCTC
core_57	GCCACCAGCCACCCAATAAAACATCGCCTCAGTATTAACAAA
core_58	ACCGCCTCCCTCAGTCATAATTACTGAAAGCGTAAAACTGATAGCCCAT
core_59	ACCGATTTGGCACAGCCAACAGGCAGATACCTACACTCTGACAAGCTAC
core_60	CCCTTATTAGCGGGGAGGGAATGAATTATCACCATCAAGTTT
core_61	CAGTAGCCCATTGCATATCCATCACTTGAATACTTACCGAGTAAAAGAG
core_62	CAAGGCCTTAATTTCATCTTAGCTCAATCGTCTTACACATAACTCGGTG
core_63	CATTAAATTTTTATTAATGCTGTAGCCGAATTGCTCAGGTCA
core_64	TCAACCGAGAATCGCAACATCCAATAAAATACTTT
core_65	TGATAAATTAATGCTGAGAGTGGCAAGG
core_66	ATCAACAATCAAGAACTGACCTTACATTGAGATAGGAGTCACCGACTTG
core_67	CAAGGATTGCGGGAACCAAAACCTCGTTTACCAGAATGCAGACAGCTTT
core_68	GTTGTACTTAGCAAATCAGGTCATTGCCCGGAGAG
core_69	CAGTATCAGCATGTAATGACAACAACCTTCCAAAATAATAATAAGGAAC
core_70	CAAAGAACAAAAACATATTTTAAATGCA
core_71	TGCGGGCCTCTTAAGAAACCAACGACGACGTAATGGTAACAACGCATAGACAGATG
core_72	TTGCGAAAAAAGGCCTGTAGCATGTACCCCCTCAG
core_73	TTTTTCACCGGCACGGAAGATTTGAACAAACGGCGCTGGCTCATTATAC
core_74	CGATATTTTCATTTGGGGCGCGTAGTAGCATTAGCTACATAACGCCAAA
core_75	TCCAAAACGCCGACCAATCATTTAATATTAGGAACTCATCGCCCATGTTCAATATA
core_76	ACAGCTTATAATCACAAATATTTCGCGTAAAGTACAGGCGCAATGCGCG
core_77	TTCCCAAAATCAACATGTTTTAAATATGCATATAA
core_78	CAGCATCGAGGACTACGAAAGAGGCAAGCAGTAACTAAAGAA
core_79	AGGCTTTGGAACGAATATCAATTGTTTGGATTATACAAAGAACGTTATT
core_80	GCTACAGAAATTCGTAAAACTGGCCTCACGCTTCTACCACATACGACGT
core_81	ACCTAAAAAAGACTGTAAACGATGTACCTGAGGGGGGCAAAGCATCAGT
core_82	AAAACACATTTGTAGCCATCATGAGCGAGGATAGGTACCTTATCTACGT
core_83	GAAGCAATTCAAATCAATATG
core_84	ATTGTGTCATTTTTGATTCTCCGTGGAT
core_85	GAAAGACACTCCAACCTTTTGATAAGAGCTGAATA
core_86	ATCGCGTGGATTGCATCAAAACAGGTCTTGCTTTACAATACT
core_87	ACTTAGCAAAGAGGGCTGGCTAACGTAAGAGTAGTTGCCTGGAGTGACT
core_88	ACCTGCTCTGATAAAGAAAGAATACACTGAAGATGAGTACATTCAGAAC
core_89	GACCTTCTTAAATGAAAATAATTAAATTTTTTCATTCAGCAGAAATATC
core_90	CAGAAAACGAGACACAGTGAATAAGGGATAGCGTC
core_91	AACAGTTTTCAACGATGTTAAATCAGCTCGAGCCC
core_92	CAAAGCTCGCATTTGGTTGGG
core_93	TAAAATGTTTAGACGATAAAAGAAGCCTCGCACTC
core_94	TAATCATGCTTGAGTCATTACCTCCGAA
core_95	TGTGAATTCACGTTGCCAGTTCCGGTTGGATACCGCGGTCGC
end1_1	TTTAACAAGAGTCCAAGAAACGATTTTTTGTTTATTT
end1_2	TTTTGGCCCTGAGAGTGATGGTAGGGCGAGTCAAAGGGCGAAAAATTT
end1_3	TCCCCGGTCAGTGATTAGACAGGAACGGCAGAGCGCACACAACATACTTT
end1_4	TTTCCTCGTTAGAATTACGCCAGAATCTTT
end1_5	TTTGCGCCGCTACAGATAACGTGCTTTTTT
end1_6	TTTTGGCAAGTGGCCGCGCTTAATTTT
end1_7	TTTCGTGGCGAGCTAGGGCGCTTT
end1_8	TTTAACCCTAAAGCCGGCGAATTT
end1_9	GGGAGCCTAAAGCACAAGTTTCCACTACGTGAACCATTTT
end1_10	TTTCACCCAAATCTAAATCGGTTT
end1_11	TTTCTGAGAAGTGTTTCTGTCCATCACTTT
end1_12	TTTATAAGTACCGAGCTCGTTT
end1_13	TTTGCAAATTAACCGTTGTAGCCCTGAGT
end1_14	TTTACTATCGGCCTTGCTGGTAAACAGGAAAAACTTT
end1_15	TTTTAGAGCCGTCAATTGAGCGCACCCTG
end1_16	AAAATAGGGAAGCGCATTAGACGGGATTT
end1_17	TTTGAATTAACTGAACTAATATCAGAGTTT
end1_18	TTTAGATAACCCACACTATCTTACCGATTT
end1_19	TTTAGCCCTTTTTAAAGAAGGAAACCGTTT
end1_20	TTTAGGAAACGCAATTATGTTAGCTTT
end1_21	TTTAAACGTAGAGAAACGCAATTT
end1_22	TTTAGACACCACGCCAAAGACTTT
end1_23	TTTAAAAGGGCGATTGACGGATTT
end1_24	TTTAATTATTCATTAAAGGGGTAAATACATTCATACCAGCGGAATAATATAAAA
end1_25	TTTCAACTGTTGCTGATTGGGGCGCCGCTTGACGGGAAGAAAAAACCAATCAAT
end1_26	CGGGATCTGCAGGGTTCTTAATTATCAGCTTGCTTTCTTT
end1_27	TTTAAAATACGTTGGTCAGTTGGCTTT
end1_28	TTTAGAACCGGATATATGGTTTAATTT
end1_29	TTTTTTCAACTTAACGGAACATTT
end1_30	TTTACATTATTACCAACGCTTTCCAGGAAAGGA
end2_1	TTTCTAACGAGCGTCTTTCCAGACCGCCAGTAACACATCCTTT
end2_2	TTTTTTCAGGGATAGCAAGGAGCCACCACCCTCATTTT
end2_3	TTTACATTATCATTTTGCGGAACTTCTGAATAATTTT
end2_4	TTTTAGCGTAACGATCTAAAGACAGCGAAAATCGCGAACGGTAATCG
end2_5	TTTAGTTTCAGCTTAAGTTGGTTT
end2_6	GGCGAAAAACTAAAAATTTTCTCGTCTTATCTTACCAACGTTT
end2_7	GGGGGATGTGCTGCCCCAGTCTCAACTACGACCAGTCAGGACGCCAAAATATTT
end2_8	AAGGCGAGGAGTGACTAAACAACTTTCAACTTT
end2_9	TTTGTAACGCCACTTCTAAGTTTT
end2_10	TTTGGTTGTGAATTCATGCGGATGTTGGGTTTT
end2_11	TTTACCCCGCTTCTAATCTATGTCCCGTTGGGATAGGAATGGTGCCG
end2_12	TTTGCGGCCCTGCCATCTGCTATGATAGAAACATTAAGAAGATTGAC
end2_13	GGCACGATGATAAATTAATGGTTTGAAATATTT
end2_14	TTTTGAATCGGCTGAGCTCATTGACCAGGCCCGTCGTAACCAATTTGTTA
end2_15	TTTTCGACCAACATTTGAGAAGCCAACGCCTGTTTCCGGAATCATAATTACTTT
end2_16	TTTGCAGAGGCATCTGTCCAGTTT
end2_17	TTTACGACGACAAAGTCCTGAACATTT
end2_18	TTTAGAAAAATAATACCTTATCATTCCTTT
end2_19	TTTAAGAACGGGTATGTAGGAATCATTTTT
end2_20	TTTACCGCGCCCAATGTTTTAGCGAACTTT
end2_21	TTTCTCCCGACTTGCGGGAGGTATCCTGATCCAGACACAACGC
end2_22	TTTAGGGCTTAAGTAATTTAGTTT
end2_23	TTTTAGAAAAAGCTCAACAGTTTT
end2_24	TTTCCGACCGTGATATAGGGGCCTTTT
end2_25	ATTTTAGGGAAACGTCACCAATGAAATTT
end2_26	TTTCGCAAGACAAAGAACGCTGATGCAAATCCAATTTT
end2_27	CCTCCGGTTAAGACGCACCGTGCGTCAGACTGTAGCGCGTTTT
end2_28	TTTAATCATAGGCAAAAATAGATTAAGAGGAAACTTGCTT
end2_29	TTTTTAATTAATTTTCCCTCTGTAAACATTTGA
end2_30	TTTTAACAATTTTCGTCGCTATTT
end2_31	CAAAATTCGCAGAGCTTTGAATACCAAGTTTTT
end2_32	TTTACAAAATCGAATTACATTTTT
end2_33	TTTTTAACGTCAGATCTGATTGGCGAATTACGATTGGCTTT
end2_34	TTTGGAAGGGTTAGAAGATTTTCAGGTTTT
end2_35	TTTCTCAGGAGGTTTAACCGCCACCCTCACCCAATAAATTTTA
end2_36	TTTTTTGCTCAGTACTGTATCACCGTATTT
end2_37	TTTATTTCGGAAGGATTAGGATTAGCGGGGTTTT
end2_38	TTTTCAGTGCCTCCCCTGCCTTTT
end2_39	TTTACCGTTCCATTAACGGGGTTT
end2_40	TTTCTTGATATTCACAAACAGGTCAGATTCATTAAACATCGGATTAG
end2_41	TTTAGCCACCACCCTTTGAGGCAAATAAATCTGAATTTTTT
end2_42	TTTGCCACCACCGGACGCCACCCTCAGTTT
end2_43	TTTTTTCATCGGCATACCGGAACCAGATTT
end2_44	TTTCCATCGATAGCAGCTGAGAACATAGCTGTGAGTTGGAAAC
end2_45	ATGAACGAGTAGATCAGTTGAAAAGTTTGAGTATTT
end2_46	TTTTCTACAAAGGCTAATTAAGCAATAAAGCCTCTTT
end2_47	GAAAGGCCGGAGACCCCTCATATTATGATGCAAAAGATTT
end2_48	AGGGTGAGGTAGCTATTTTTGAGAGATTT
end2_49	TTTTAGGTAAAGATTCAAAATGCCTGTAAATCG
end2_50	AAAAATTCCTCAAATTACCCTGACTATTATAGTTTT
end2_51	TTTAGAGCATAAAGCAGTAATGTGTTT
end2_52	TCATACACTGGAGCAGATACATTTTT
end2_53	ACTAATAGAGCTGAAAAGGTGGCTTT
end2_54	TTTATCAATTCTACGAGGCATTTT
end2_55	TTTTCGCAAATGGTCAATAGACCATTAAACAAGTTCTAGCTCACCAT
end2_56	TTAGTTTACCTGTTTAGCTTTCCTCATAGTTTT
end2_57	TTTTCTGGAAGTTTCATTCCAACTAATTAATTGGTCATTTCAGACCG
end2_58	TTTGCTTAGAGCAGTACGGTGTTT
end2_59	TTTTTCAAAGCGAACTTGCGGATGTTT
end2_60	TTTCAGAAGCAAAGCTTTAATTCGAGCTTT
end2_61	CATAAATTCTGAGAATAGTGAATTTATCAATTT
end2_62	TTTTCATTGAATCCCTTTAGAAAGTCAAA
end2_63	TGCTTGCCCTGACGACCGACAGTTTT
end2_64	TTTAGTTTTGCCAGAGGGGAGGCTTTCCCTGTA
end2_65	TCATAACTAGCGAGGTAATAGGCGGAATCGTCATAAATATTTT
end2_66	TTTAGTAAGAGCAACACTAAGGAATT
sticky_1	CCGTCTATCGGTTCCGAAATCGAAGCAGTG
sticky_2	ACGCAAGGATAATTAGAAGTATTAGACTTAATACA
sticky_3	ATGCAATTAGGCAAAATCCCTTATAAATGTTCCAGTTTGGCTGTGCTA
sticky_4	ATTAATAGTGGTTTGCGTATTCCCTTCACCGCCATACCTCTG
sticky_5	CTTGAGGTTCTCACTGCCCGCGCGGGGAGAGGCCCCACTCAT
sticky_6	TACTTCACCCTATATAGAGCCGGAAGCATAAAGTGTCACATT
sticky_7	GAGTTAATTCGTAATCATGGTCATACAATTCGGAGCTA
sticky_8	ATTGGCATGTGATGAGTAAACAGAAGAACTCAA
sticky_9	AGGGCTTCTCCTGGTTGGTGTAACATG
sticky_10	TTTGACGAGCACGTGGCGCGTAATTGCGTTGCGAAGATTAGCTGTCAAG
sticky_11	AGTTTTTTGGCTCATGGAAATTCACCAGTCACACGACCAGCGA
sticky_12	GGGTAATAAAAGGGATGGGAATTA
sticky_13	GGCCCTGCCGAATGGCTATTAACGAACCACCAGCGGCCAGTG
sticky_14	CGACGTTGTAAAACGACAGAAGATAAAAGCCAGCAGCAAAAGC
sticky_15	TCCTGAAAAATCTAAAGTTACC
sticky_16	AGGAACGCCATCAAAAAAATCAACAGTTGCAATAGAGAATTG
sticky_17	ACGTCAAAAATGTTTGAGGATAAATTTT
sticky_18	GAGCCAGCAAAATCACAGCCATTCATTCTGGACAATATTTTTATCTGTA
sticky_19	TTTCCGCTTTTGCAACTAATAGATGGAGCAAACAAGAGAA
core2_1	ATACCGAGTCTTTAGACGGTCAATCATTT
core2_2	TACATAAGCTGAGACAGAGGTCAGCGATTATACTTT
core2_3	TTTAGGAAGATTTAAACGGGTTTT
core2_4	TTTTAGCCAGCTTTCATGGGCGCATTT
core2_5	TTTTCGTAACCGCAGGCTGCG
core2_6	GAGGTGAATAGTTAAAGGTTT
core2_7	AATGCCATTTCCATGTATAAGGAAAAGCCCCAAAAACTTT
core2_8	TTTCAAGCGCGAAACCTGGCCTTCCTGTTT
core2_9	TTTTAAGGGAACCGAGTAATCTTGACA
scaffold	TGATAGACGGTTTTTCGCCCTTTGACGTTGGAGTCCACGTTCTTTAATAGTGGACTCTTGTTCCAAACTGGAACAACACTCAACCCTATCTCGGGCTATTCTTTTGATTTATAAGGGATTTTGCCGATTTCGGAACCACCATCAAACAGGATTTTCGCCTGCTGGGGCAAACCAGCGTGGACCGCTTGCTGCAACTCTCTCAGGGCCAGGCGGTGAAGGGCAATCAGCTGTTGCCCGTCTCACTGGTGAAAAGAAAAACCACCCTGGCGCCCAATACGCAAACCGCCTCTCCCCGCGCGTTGGCCGATTCATTAATGCAGCTGGCACGACAGGTTTCCCGACTGGAAAGCGGGCAGTGAGCGCAACGCAATTAATGTGAGTTAGCTCACTCATTAGGCA…
