# Supplementary material for: A synthetic tubular molecular transport system
Source: Nat Commun. 2021 Jul 20;12:4393. doi: 10.1038/s41467-021-24675-8 (PMC8292359; doi:10.1038/s41467-021-24675-8)
Supplement: Supplementary file 16 — Supplementary Software [file 41467_2021_24675_MOESM16_ESM.zip]

Archive with 10 entries (7 files):
- Supplementary Software files/
- Supplementary Software files/Supplementary Software File 1.txt
- __MACOSX/
- __MACOSX/Supplementary Software files/
- __MACOSX/Supplementary Software files/._Supplementary Software File 1.txt
- Supplementary Software files/Supplementary Software File 2.txt
- __MACOSX/Supplementary Software files/._Supplementary Software File 2.txt
- Supplementary Software files/Supplementary Software File 3.txt
- __MACOSX/Supplementary Software files/._Supplementary Software File 3.txt
- __MACOSX/._Supplementary Software files
