# Supplementary material for: A synthetic tubular molecular transport system
Source: Nat Commun. 2021 Jul 20;12:4393. doi: 10.1038/s41467-021-24675-8 (PMC8292359; doi:10.1038/s41467-021-24675-8)
Supplement: Supplementary file 16 — Supplementary Software [file 41467_2021_24675_MOESM16_ESM.zip › Supplementary Software files/Supplementary Software File 1.txt]

#sim Langevin underdamped in periodic potential (RK4)
#scaled with kT to have consistent units

import numpy as np

import numba
from numba import int32, float32, int64, float64
#from numba import jitclass
from numba.experimental import jitclass

spec = [
    ('dt', float64),               
    ('gamma', float64),  
    ('kT', float64),
    ('Uhb', float64),
    ('a', float64),
    ('n_steps', float64),
    ('x0', float64),
    ('b', float64),
    ('x_max', float64),
    ('Ub_noise', float64),
]

@jitclass(spec)
class lang_sim(object):
    
    '''Class for overdamped Langevin simulation in periodic delta-potential.'''
    def __init__(self,dt, gamma, kT, Uhb, a, n_steps, x0,b,x_max = 1.2,Ub_noise = 0):
        
        self.dt = dt #time step (in seconds)
        self.gamma = gamma #friction (in kT)
        self.kT = kT
        self.Uhb = Uhb #barrier height (in kT)
        self.a = a #potential period (in mu m)
        self.n_steps = n_steps #length of total simulation (in seconds)
        self.x0 = x0 #initial value of simulation
        
        self.b = b #width of Gaussian barriers
        
        self.x_max = x_max #length of tunnel filament
        self.Ub_noise = Ub_noise #additional noise on barrier height
    def dU(self, x):
        '''Computes the mean force dU corresponding to the periodic potential
        Arguments: x : float-value of x value at time point t.
        Returns: float-value dU(x).
        
        '''
        x_min = 0.032
        x_max = self.x_max
        if x <= x_min:
            ##add boudnaries on both sides (infty high)
            #print('boundary!')
            fc =-np.pi*self.Uhb*np.sin(2*np.pi*(x_min)/self.a)/self.a
            fc2 =- np.pi*self.Uhb*np.sin(2*np.pi*((x_min+0.000001))/self.a)/self.a
            mc = (((fc2 - fc) / 0.000001)**2)**0.5

            value = (mc*x + fc - mc*x_min) #(harmonic barrier)
            #value = -np.pi*Uhb*np.sin(2*np.pi*(x_min+0.001/a))/a
        elif x >x_max:
            fc =-np.pi*self.Uhb*np.sin(2*np.pi*(x_max)/self.a)/self.a
            fc2 =- np.pi*self.Uhb*np.sin(2*np.pi*((x_max+0.0001))/self.a)/self.a
            mc = (((fc2 - fc) / 0.0001)**2)**0.5
            value = (mc*x + fc - mc*x_max)
            #value = -np.pi*Uhb*np.sin(2*np.pi*(x_max-0.001/a))/a

        else:
            #x = x-(self.a/2)
            value = 4*(self.Uhb*np.random.normal(1,self.Ub_noise)/self.b**2)*((-x%self.a)*np.exp(-((-x%self.a)**2)/(0.5*self.b**2)) - (x%self.a)*np.exp(-((x%self.a)**2)/(0.5*self.b**2)))
        return value
        
        
    
    def lang_sim_overdamped(self):
        '''Starting module of simulation. All parameters are set in constructror (__init__)
        Returns: 
        x [int(self.n_steps / self.dt)]:simulated trajectory x(t)
        fr [int(self.n_steps / self.dt)]: generated random force trajectory
        force [int(self.n_steps / self.dt)]: generated mean force trajectory'''
        
        
        
        N = int(self.n_steps / self.dt)
        #print(self.n_steps, self.dt, N)
        x = np.zeros(N)
        #print(a,Uhb)

        fr = np.zeros(N)
        var = 2*self.gamma*self.kT#*dt
        #var = 1.2*dt
        std = np.sqrt(var)
        factor = np.sqrt(1/self.dt)
        noise = float(np.random.normal(0.0,std))*factor
        fr[0] = noise
        
        force = np.zeros(N)
        force[0] = self.dU(x[0])
        x[0] = self.x0

        for i in range(1,N): #RK4
            std = np.sqrt(var)
            factor = np.sqrt(1/self.dt)
            noise = float(np.random.normal(0.0,std))*factor
            fr[i-1] = noise
            #force[i-1] = self.dU(x[i-1])
            k1 = (-self.dU(x[i-1]) + fr[i-1])/self.gamma
            k2 = (-self.dU(x[i-1] + self.dt/2*k1) + fr[i-1])/self.gamma
            k3 = (-self.dU(x[i-1] + self.dt/2*k2) + fr[i-1])/self.gamma
            k4 = (-self.dU(x[i-1] + self.dt*k3) + fr[i-1])/self.gamma
            x[i] = x[i-1] + 1/6*self.dt*(k1+2*k2+2*k3+k4)
            #if int(N/i) == N/2:
               # print('first half of simulation is reached')
            #elif int(N/i) == 1:
                #print('simulation has finished')
        return x, fr, force
    
'''
def U_delta(xfine,Uhb,a,b):
    pot = np.zeros(len(xfine))
    x_max = 1.25
    x_min = 0.032
    #x_min = 0.0
    for i in range(len(pot)):
        
        x = xfine[i]

        if x < x_min:
            #print('boundary!')
            fc =-np.pi*Uhb*np.sin(2*np.pi*(x_min)/a)/a
            fc2 =- np.pi*Uhb*np.sin(2*np.pi*((x_min+0.001))/a)/a
            mc = (((fc2 - fc) / 0.001)**2)**0.5

            value = (mc*x + fc - mc*x_min)**2 #(harmonic barrier)
            #value = -np.pi*Uhb*np.sin(2*np.pi*(x_min+0.001/a))/a
        elif x > x_max:
            fc =-np.pi*Uhb*np.sin(2*np.pi*(x_max)/a)/a
            fc2 =- np.pi*Uhb*np.sin(2*np.pi*((x_max-0.001))/a)/a
            mc = (((fc2 - fc) / 0.001)**2)**0.5
            value = (mc*x + fc - mc*x_max)**2
            #value = -np.pi*Uhb*np.sin(2*np.pi*(x_max-0.001/a))/a
        
        else:
            x = x-(a/2)
            value = Uhb*(1-np.exp(-((-x%a)**2)/(0.5*b**2)) - np.exp(-((x%a)**2)/(0.5*b**2)))
        pot[i] = value
    return pot
'''
