# Supplementary material for: A synthetic tubular molecular transport system
Source: Nat Commun. 2021 Jul 20;12:4393. doi: 10.1038/s41467-021-24675-8 (PMC8292359; doi:10.1038/s41467-021-24675-8)
Supplement: Supplementary file 16 — Supplementary Software [file 41467_2021_24675_MOESM16_ESM.zip › Supplementary Software files/Supplementary Software File 2.txt]

import pandas as pd
import numpy as np
import matplotlib.pyplot as plt

import time
from lang_sim_overdamped_delta_pot import *


kT = 1 #for kT units
delta = 0.1 #experimental time step in seconds

std_exp_1 = 0.5957523012907033 #std from experimental in mum/s
D_exp = (std_exp_1**2*delta)/2
print('D = ' + str(D_exp))

gamma = (2*kT)/(std_exp_1**2*delta)

print('gamma = ' + str(gamma))

a = 0.064 #in mum

gamma*=delta #since we reduce to one second
dt = 1e-5 #in seconds

n_steps = 1#in seconds
print(n_steps)

x_pos = np.arange(0,1.2,0.001)
N = 600 #split full simulation in single parts (memory problems)

v_bins = np.linspace(-9,9,200)

my_v_hist = np.zeros(len(v_bins)-1)

#barriers = np.arange(1.5,10,0.5)
barriers = np.arange(1,10,0.5)
#barriers = np.array([1,2,2,4,4,5,5,7,7.5,7.5,8.5,10,10,10]) can also choose other distributions

b = 0.004

sigma_loc_noise = 0.005

M = 5 #100 for full simulation
V_list = np.zeros((M,N*10-1)) #individual velocities
start = time.time()
for j in range(M):
    
    traj = []
    bar =  np.random.choice(barriers,size = 1)[0]

    bar = np.absolute(bar)

    x0 = np.random.choice(x_pos, size = 1)[0]
    
    for i in range(N):

        
        Uhb = bar*kT
        Uhb = np.absolute(Uhb)
        
        lso = lang_sim(dt = dt, gamma = gamma, kT =kT, Uhb = Uhb, a = a, n_steps = n_steps, x0 = x0,b = b,x_max = 1.2)
        x,fr,force = lso.lang_sim_overdamped()

        x0 = x[-1]
        t = np.arange(0,n_steps, dt)
        
        step = int(delta/dt)
        x_points = x[1::step]
        x_points = np.zeros(int(1/delta))
        x_points[0] = x[0]
        for i in range(1,int(1/delta)):
            
            x_points[i] = np.mean(x[int(step*(1+2*(i-1)/2)):int(step*(1+2*(i)/2))])
        
        t_points = t[int(step/2)::step]

        loc_noise = np.zeros(int(n_steps/delta))
        for m in range(len(loc_noise)):
            loc_noise[m] = np.random.normal(0,sigma_loc_noise)

        x_points += loc_noise

        if len(traj) < 1000:
                traj.append(x_points)

        if bar < 1:
            v = np.diff(x_points)/delta*np.sqrt(delta)
        else:
            v = np.diff(x_points)/delta
            
        v_sim_hist,edges=np.histogram(v, bins=v_bins, density=True)
        v_sim_pos =(edges[1:]+edges[:-1])/2
        my_v_hist += v_sim_hist
        
    print('Simulation no. ' + str(j+1))    
    print('Barrier height ' + str(bar))
    traj = np.array(traj).flatten()
    
    #if bar < 1:#2!
        #V = np.diff(traj)/0.1*np.sqrt(0.1)
    #else:
    V = np.diff(traj)/delta
        
    V_list[j] = V
    
    t = np.arange(0,len(traj)*delta,delta)
    plt.plot(t,traj)
    plt.title('simulated trajectory no. ' + str(j+1))
    plt.xlim(0,600)    
    plt.show()

    #t = np.arange(0,len(V)*0.1,0.1)
    #plt.plot(t,V)
    #plt.show()
    
    plt.plot(v_sim_pos,my_v_hist/((j+1)*N))
    plt.title('averaged velocity prop. dens. ')
    plt.yscale('log')
    plt.show()

print("> Compilation Time : ", time.time() - start)    
    
N *=M
        
my_v_hist /=N

plt.plot(v_sim_pos, my_v_hist, color = 'k', lw =2)
plt.yscale('log')
plt.ylabel('velocity prob. dens. [s/$\mu$m]')
plt.xlabel('v [$\mu$m/s]')
plt.show()
 
