# Supplementary material for: A synthetic tubular molecular transport system
Source: Nat Commun. 2021 Jul 20;12:4393. doi: 10.1038/s41467-021-24675-8 (PMC8292359; doi:10.1038/s41467-021-24675-8)
Supplement: Supplementary file 16 — Supplementary Software [file 41467_2021_24675_MOESM16_ESM.zip › Supplementary Software files/Supplementary Software File 3.txt]

function rotategraph ()

string A = ":T35:"
variable foldernum = CountObjects (A, 4)
string foldername
variable i

for (i = 128; i <= 128; i +=1)
foldername = "b"+ num2str(i)
string index
index = num2str(i)
 
KillWaves :T35:$ (foldername):interim_x
KillWaves :T35:$ (foldername):interim_y
KillWaves :T35:$ (foldername):interim_x_rot
KillWaves :T35:$ (foldername):interim_y_rot

wave interim_x
wave interim_y
wave interim_x_rot
wave interim_y_rot

interim_x = 0
interim_y = 0
interim_x_rot = 0
interim_y_rot = 0

duplicate /O :T35:$ (foldername):delta_y interim_y
duplicate /O :T35:$ (foldername):delta_x interim_x
duplicate /O interim_x interim_x_rot
duplicate /O interim_y interim_y_rot

CurveFit/M=2/W=0 line, interim_y_rot/X=interim_x_rot
wave W_coef
variable b
b = W_coef[1]

interim_x_rot = 0
interim_y_rot = 0
interim_x_rot = (interim_x*cos(b) + interim_y*sin(b))*103
interim_y_rot = (-interim_x*sin(b) + interim_y*cos(b))*103

wavestats /Q interim_x_rot
interim_x_rot -=V_min
wavestats /Q interim_y_rot
interim_y_rot -=V_min
MoveWave interim_x, root:T35:$ (foldername):
MoveWave interim_y, root:T35:$ (foldername):
MoveWave interim_x_rot, root:T35:$(foldername):
MoveWave interim_y_rot, root:T35:$(foldername):

CurveFit/M=2/W=0 line, interim_y_rot/X=interim_x_rot

//Display root:T35:$ (foldername):interim_y vs root:T35:$ (foldername):interim_x
//Display root:T35:$ (foldername):interim_y_rot vs root:T35:$ (foldername):interim_x_rot
//Display root:T35:$ (foldername):interim_x_rot

wave interim_x_2
variable histo_bin_zahl
variable histo_bin_width = 1 // INPUT

duplicate /O :T35:$ (foldername):interim_x_rot interim_x_2

wavestats interim_x_2
histo_bin_zahl = ceil((V_max - V_min)/histo_bin_width)

Make /N=(histo_bin_zahl)/O interim_x_2_hist

interim_x_2_hist = 0
Histogram/P/B={0,histo_bin_width,histo_bin_zahl} interim_x_2, interim_x_2_hist

wave interim_x_2_probabi
duplicate /O interim_x_2_hist interim_x_2_probabi
interim_x_2_hist = -ln(interim_x_2_hist)

wavestats/Q interim_x_2_hist
interim_x_2_hist -= V_min

wave interim_x_2_dif
Differentiate interim_x_2/D=interim_x_2_DIF;DelayUpdate
duplicate /O interim_x_2_dif interim_x_2_dif2
interim_x_2_dif = abs(interim_x_2_dif)

string wavenm = "T35_" +num2str(i)+ "_width" + num2str(histo_bin_width)
duplicate /O interim_x_2 $wavenm
string histowavenm
histowavenm = wavenm + "_energy"
duplicate /O interim_x_2_hist $histowavenm
string velocitywavenm
velocitywavenm = wavenm + "_veloc"
duplicate /O interim_x_2_dif $velocitywavenm
string probabiwavenm
probabiwavenm = wavenm + "_probabi"
duplicate /O interim_x_2_probabi $probabiwavenm
string veloc
veloc = wavenm + "_veloc2"
duplicate /O interim_x_2_dif2 $veloc

MoveWave interim_x_2, root:T35:$ (foldername):
MoveWave interim_x_2_hist, root:T35:$ (foldername):
MoveWave interim_x_2_probabi, root:T35:$(foldername):
MoveWave interim_x_2_DIF, root:T35:$(foldername):
MoveWave $wavenm, root:T35:$(foldername):
MoveWave $histowavenm, root:T35:$(foldername):
MoveWave $velocitywavenm, root:T35:$(foldername):
MoveWave $probabiwavenm, root:T35:$(foldername):
MoveWave $veloc, root:T35:$(foldername):
endfor
	
end

function generateallvelocs ()

string wave_list 

wave_list =  wavelist("T35_*", ";", "")
print wave_list
wave T35_all_velocs
variable j
string B
variable endnum = itemsinlist(wave_list)
print endnum
for (j=0; j<=endnum-1; j+=1)
B = stringfromlist (j, wave_list)
Concatenate /NP {$B}, T35_all_velocs

endfor

end

function msd ()

string A 
A= ":T35:"
variable foldernum = CountObjects (A, 4)

string foldername
variable i

for (i = 128; i <=128; i +=1)
foldername = "b"+ num2str(i)

string msdname
msdname = "T35_" + num2str(i) + "_width10"

duplicate /O :T35:$ (foldername):$msdname msd_interim

variable L=numpnts(msd_interim)

wave delta_distance
make /O /N=(L,L) delta_distance = 0

variable j, k


for(j = 0; j < L; j +=1)

	for(k = 0; k < L-(j+1); k +=1)
	
		delta_distance[k][j] = (msd_interim[k + j + 1] -msd_interim[k])^2
	
	endfor
	
endfor

wave delta_distance_avg
make /O /N=(L) delta_distance_avg = 0

variable count

for(j = 0; j < L; j +=1)

	count = 0

	for(k = 0; k < L-(j+1); k +=1)
	
		delta_distance_avg[j] += delta_distance[k][j]
		
		count += 1
	
	endfor
	
	delta_distance_avg[j] = delta_distance_avg[j]/count
	
endfor	
string wavenm = "T35_" +num2str(i)+ "_msd_avg"
duplicate /O delta_distance_avg $wavenm

MoveWave $wavenm, root:T35:$ (foldername):


endfor

end

function correlateprobs ()

string A 
A= ":T35:"
variable foldernum = CountObjects (A, 4)

string foldername
variable i

for (i = 128; i <=128; i +=1)
foldername = "b"+ num2str(i)

string wavenm
wavenm = "T35_" +num2str(i)+ "_width10_probabi"

string corrnm
corrnm = wavenm + "_corr"

Duplicate/O :T35:$ (foldername):$wavenm, $corrnm;DelayUpdate
Correlate :T35:$ (foldername):$wavenm, $corrnm;DelayUpdate

wavestats $corrnm
variable x
x = (V_npnts-1)/2
wave interim

Duplicate/R=[x, x+x-1] $corrnm, interim;DelayUpdate

string corrnmhalf
corrnmhalf = corrnm + "_h"
duplicate /O interim $corrnmhalf

MoveWave $corrnm, :T35:$ (foldername):
MoveWave $corrnmhalf, :T35:$ (foldername):

KillWaves interim

duplicate/O :T35:$ (foldername):$corrnmhalf interim2
duplicate interim2 T35_sum_all_corr
T35_sum_all_corr += interim2

endfor
duplicate/O :T35:b98:T35_98_width10_probabi_corr_h first
T35_sum_all_corr -= first

end

function movewavestoroot ()
string A 
A= ":T35:"
variable foldernum = CountObjects (A, 4)
 
string foldername
variable i

for (i = 98; i <=97+foldernum; i +=1)
foldername = "b"+ num2str(i)

string wavenm
wavenm = "T35_" + num2str(i) + "_width1_veloc2"

duplicate/O :T35:$ (foldername):$wavenm $wavenm

//wave T20_msd_sum
// T20_msd_sum += interim3

endfor
end

function histo ()

string A = ":T30:"
variable foldernum = CountObjects (A, 4)

string foldername
variable i

for (i = 97; i <= 97; i +=1)
foldername = "b"+ num2str(i)

string wavenm
wavenm =  "T30_" + num2str(i) + "_msd_avg"
wave interim_x_2
variable histo_bin_zahl
variable histo_bin_width = 10 // INPUT


wavestats $wavenm
histo_bin_zahl = ceil((V_max - V_min)/histo_bin_width)

string histnm
histnm = "T30_" + num2str(i) + "_veloc2_hist"

Make /N=(histo_bin_zahl)/O $histnm

Histogram/P/B={-histo_bin_zahl,2*histo_bin_width,histo_bin_zahl} $wavenm, $histnm

endfor
end


function partofwave ()


string A = ":T35:"
variable foldernum = CountObjects (A, 4)

string foldername
variable i

for (i = 128; i <= 128; i +=1)
foldername = "b"+ num2str(i)

variable histo_bin_width = 10 // INPUT

string wavenm = "T35_" +num2str(i)+ "_width" + num2str(histo_bin_width) + "_part1"//HERE!!!!
string histowavenm
histowavenm = wavenm + "_energy"
string velocitywavenm
velocitywavenm = wavenm + "_veloc"
string probabiwavenm
probabiwavenm = wavenm + "_probabi"
string veloc
veloc = wavenm + "_veloc2"
 
KillWaves :T35:$ (foldername):interim_x
KillWaves :T35:$ (foldername):interim_y
KillWaves :T35:$ (foldername):interim_x_rot
KillWaves :T35:$ (foldername):interim_y_rot
KillWaves :T35:$ (foldername):$wavenm
KillWaves :T35:$ (foldername):$histowavenm
KillWaves :T35:$ (foldername):$velocitywavenm
KillWaves :T35:$ (foldername):$probabiwavenm
KillWaves :T35:$ (foldername):$veloc

wave interim_x
wave interim_y
wave interim_x_rot
wave interim_y_rot

interim_x = 0
interim_y = 0
interim_x_rot = 0
interim_y_rot = 0

duplicate /O :T35:$ (foldername):delta_y interim_y
duplicate /O :T35:$ (foldername):delta_x interim_x
duplicate /O interim_x interim_x_rot
duplicate /O interim_y interim_y_rot

CurveFit/M=2/W=0 line, interim_y_rot/X=interim_x_rot
wave W_coef
variable b
b = W_coef[1]


interim_x_rot = 0
interim_y_rot = 0
interim_x_rot = (interim_x*cos(b) + interim_y*sin(b))*103
interim_y_rot = (-interim_x*sin(b) + interim_y*cos(b))*103

wavestats /Q interim_x_rot
interim_x_rot -=V_min
wavestats /Q interim_y_rot
interim_y_rot -=V_min
MoveWave interim_x, root:T35:$ (foldername):
MoveWave interim_y, root:T35:$ (foldername):
MoveWave interim_x_rot, root:T35:$(foldername):
MoveWave interim_y_rot, root:T35:$(foldername):

CurveFit/M=2/W=0 line, interim_y_rot/X=interim_x_rot


//Display root:T35:$ (foldername):interim_y vs root:T35:$ (foldername):interim_x
//Display root:T35:$ (foldername):interim_y_rot vs root:T35:$ (foldername):interim_x_rot
//Display root:T35:$ (foldername):interim_x_rot

duplicate /O/R=[0,2999] :T35:$ (foldername):interim_x_rot interim_x_part1   //HERE!!!!


variable histo_bin_zahl


wavestats interim_x_part1   //HERE!!!!
histo_bin_zahl = ceil((V_max - V_min)/histo_bin_width)


Make /N=(histo_bin_zahl)/O interim_x_part1_hist//HERE!!!!

interim_x_part1_hist = 0//HERE!!!!
Histogram/P/B={0,histo_bin_width,histo_bin_zahl} interim_x_part1, interim_x_part1_hist//HERE!!!!

wave interim_x_part1_probabi//HERE!!!!
duplicate /O interim_x_part1_hist interim_x_part1_probabi//HERE!!!!
interim_x_part1_hist = -ln(interim_x_part1_hist)//HERE!!!!

wavestats/Q interim_x_part1_hist//HERE!!!!
interim_x_part1_hist -= V_min//HERE!!!!

wave interim_x_part1_dif//HERE!!!!
Differentiate interim_x_part1/D=interim_x_part1_DIF;DelayUpdate//HERE!!!!
duplicate /O interim_x_part1_dif interim_x_part1_dif2//HERE!!!!
interim_x_part1_dif = abs(interim_x_part1_dif)//HERE!!!!


duplicate /O interim_x_part1 $wavenm//HERE!!!!
duplicate /O interim_x_part1_hist $histowavenm//HERE!!!!
duplicate /O interim_x_part1_dif $velocitywavenm//HERE!!!!
duplicate /O interim_x_part1_probabi $probabiwavenm//HERE!!!!
duplicate /O interim_x_part1_dif2 $veloc//HERE!!!!

MoveWave interim_x_part1, root:T35:$ (foldername)://HERE!!!!
MoveWave interim_x_part1_hist, root:T35:$ (foldername)://HERE!!!!
MoveWave interim_x_part1_probabi, root:T35:$(foldername)://HERE!!!!
MoveWave interim_x_part1_DIF, root:T35:$(foldername)://HERE!!!!
MoveWave $wavenm, root:T35:$(foldername):
MoveWave $histowavenm, root:T35:$(foldername):
MoveWave $velocitywavenm, root:T35:$(foldername):
MoveWave $probabiwavenm, root:T35:$(foldername):
MoveWave $veloc, root:T35:$(foldername):


endfor
	
end


function partofwave2 ()

string A = ":T35:"
variable foldernum = CountObjects (A, 4)

string foldername
variable i

for (i = 128; i <=128; i +=1)
foldername = "b"+ num2str(i)

variable histo_bin_width = 10 // INPUT
 
string wavenm
wavenm = "T35_" +num2str(i)+ "_width" + num2str(histo_bin_width) + "_4500_5999"//HERE!!!!
string velocitywavenm
velocitywavenm = wavenm + "_vel"
string histowavenm
histowavenm = wavenm + "_en"
string probabiwavenm
probabiwavenm = wavenm + "_prob"
string veloc
veloc = wavenm + "_vel2"

KillWaves :T35:$ (foldername):interim_x
KillWaves :T35:$ (foldername):interim_y
KillWaves :T35:$ (foldername):interim_x_rot
KillWaves :T35:$ (foldername):interim_y_rot
KillWaves :T35:$ (foldername):interim_x_4500_5999
KillWaves :T35:$ (foldername):interim_x_4500_5999_hist
KillWaves :T35:$ (foldername):interim_x_4500_5999_probabi
KillWaves :T35:$ (foldername):interim_x_4500_5999_DIF
KillWaves :T35:$ (foldername):$wavenm
KillWaves :T35:$ (foldername):$histowavenm
KillWaves :T35:$ (foldername):$velocitywavenm
KillWaves :T35:$ (foldername):$probabiwavenm
KillWaves :T35:$ (foldername):$veloc

wave interim_x
wave interim_y
wave interim_x_rot
wave interim_y_rot

interim_x = 0
interim_y = 0
interim_x_rot = 0
interim_y_rot = 0

duplicate /O :T35:$ (foldername):delta_y interim_y
duplicate /O :T35:$ (foldername):delta_x interim_x
duplicate /O interim_x interim_x_rot
duplicate /O interim_y interim_y_rot

CurveFit/M=2/W=0 line, interim_y_rot/X=interim_x_rot
wave W_coef
variable b
b = W_coef[1]

interim_x_rot = 0
interim_y_rot = 0
interim_x_rot = (interim_x*cos(b) + interim_y*sin(b))*103
interim_y_rot = (-interim_x*sin(b) + interim_y*cos(b))*103

wavestats /Q interim_x_rot
interim_x_rot -=V_min
wavestats /Q interim_y_rot
interim_y_rot -=V_min
MoveWave interim_x, root:T35:$ (foldername):
MoveWave interim_y, root:T35:$ (foldername):
MoveWave interim_x_rot, root:T35:$(foldername):
MoveWave interim_y_rot, root:T35:$(foldername):

CurveFit/M=2/W=0 line, interim_y_rot/X=interim_x_rot

//Display root:T35:$ (foldername):interim_y vs root:T35:$ (foldername):interim_x
//Display root:T35:$ (foldername):interim_y_rot vs root:T35:$ (foldername):interim_x_rot
//Display root:T35:$ (foldername):interim_x_rot

duplicate /O/R=[4500, 5999] :T35:$ (foldername):interim_x_rot interim_x_4500_5999   //HERE!!!!

variable histo_bin_zahl

variable mininum

wavestats interim_x_4500_5999   //HERE!!!!
histo_bin_zahl = ceil((V_max - V_min)/histo_bin_width)

mininum = V_min
Make /N=(histo_bin_zahl)/O interim_x_4500_5999_hist//HERE!!!!

interim_x_4500_5999_hist = 0//HERE!!!!
Histogram/P/B={V_min,histo_bin_width,histo_bin_zahl} interim_x_4500_5999, interim_x_4500_5999_hist//HERE!!!!

wave interim_x_4500_5999_probabi//HERE!!!!
duplicate /O interim_x_4500_5999_hist interim_x_4500_5999_probabi//HERE!!!!
interim_x_4500_5999_hist = -ln(interim_x_4500_5999_hist)//HERE!!!!

wavestats/Q interim_x_4500_5999_hist//HERE!!!!
interim_x_4500_5999_hist -= V_min//HERE!!!!

wave interim_x_4500_5999_dif//HERE!!!!
Differentiate interim_x_4500_5999/D=interim_x_4500_5999_DIF;DelayUpdate//HERE!!!!
duplicate /O interim_x_4500_5999_dif interim_x_4500_5999_dif2//HERE!!!!
interim_x_4500_5999_dif = abs(interim_x_4500_5999_dif)//HERE!!!!

duplicate /O interim_x_4500_5999 $wavenm//HERE!!!!
duplicate /O interim_x_4500_5999_hist $histowavenm//HERE!!!!
duplicate /O interim_x_4500_5999_dif $velocitywavenm//HERE!!!!
duplicate /O interim_x_4500_5999_probabi $probabiwavenm//HERE!!!!
duplicate /O interim_x_4500_5999_dif2 $veloc//HERE!!!!

MoveWave interim_x_4500_5999, root:T35:$ (foldername)://HERE!!!!
MoveWave interim_x_4500_5999_hist, root:T35:$ (foldername)://HERE!!!!
MoveWave interim_x_4500_5999_probabi, root:T35:$(foldername)://HERE!!!!
MoveWave interim_x_4500_5999_DIF, root:T35:$(foldername)://HERE!!!!
MoveWave $wavenm, root:T35:$(foldername):
MoveWave $histowavenm, root:T35:$(foldername):
MoveWave $velocitywavenm, root:T35:$(foldername):
MoveWave $probabiwavenm, root:T35:$(foldername):
MoveWave $veloc, root:T35:$(foldername):

endfor
	
end

function killgarbage ()

string A = ":T35:"
variable foldernum = CountObjects (A, 4)

string foldername
variable i

for (i = 98; i <=97+foldernum; i +=1)
foldername = "b"+ num2str(i)

KillWaves :T35:$ (foldername):interim_x_hist
KillWaves :T35:$ (foldername):interim_x_probabi
KillWaves :T35:$ (foldername):interim_x_DIF
KillWaves :T35:$ (foldername):interim_x_part1
KillWaves :T35:$ (foldername):interim_x_part1_hist
KillWaves :T35:$ (foldername):interim_x_part1_probabi
KillWaves :T35:$ (foldername):interim_x_part1_DIF
KillWaves :T35:$ (foldername):interim_x_part2_hist
KillWaves :T35:$ (foldername):interim_x_part2_probabi
KillWaves :T35:$ (foldername):interim_x_part2_DIF
KillWaves :T35:$ (foldername):interim_x_1500_2999_hist
KillWaves :T35:$ (foldername):interim_x_1500_2999_probabi
KillWaves :T35:$ (foldername):interim_x_1500_2999_DIF
KillWaves :T35:$ (foldername):interim_x_1_1499_hist
KillWaves :T35:$ (foldername):interim_x_1_1499_probabi
KillWaves :T35:$ (foldername):interim_x_1_1499_DIF
KillWaves :T35:$ (foldername):interim_x_3000_4499_hist
KillWaves :T35:$ (foldername):interim_x_3000_4499_probabi
KillWaves :T35:$ (foldername):interim_x_3000_4499_DIF
KillWaves :T35:$ (foldername):interim_x_4500_5999_hist
KillWaves :T35:$ (foldername):interim_x_4500_5999_probabi
KillWaves :T35:$ (foldername):interim_x_4500_5999_DIF
KillWaves :T35:$ (foldername):interim_x_2
KillWaves :T35:$ (foldername):interim_x_2_hist
KillWaves :T35:$ (foldername):interim_x_2_probabi
KillWaves :T35:$ (foldername):interim_x_2_DIF
KillWaves :T35:$ (foldername):interim_x_0_1499_hist
KillWaves :T35:$ (foldername):interim_x_0_1499_probabi
KillWaves :T35:$ (foldername):interim_x_0_1499_DIF
KillWaves :T35:$ (foldername):interim_x_0_1499
KillWaves :T35:$ (foldername):interim_x_1500_2999
KillWaves :T35:$ (foldername):interim_x_3000_4499
KillWaves :T35:$ (foldername):interim_x_4500_5999

endfor
end

function msd_sat ()

variable i

for (i = 1; i <= 128; i +=1)

string name
name = "msd"+num2str(i)

wave msd_interim
msd_interim = 0
duplicate /O $name msd_interim

variable b
b = msd_interim[3000]

msd_interim /= b

string newname
newname = num2str(i)+"msd"+num2str(i)+"_sat3000"

duplicate /O msd_interim $newname

endfor
end

function max_displacement ()

variable i

for (i = 1; i <= 128; i +=1)

string name
name = "bullet"+num2str(i)

wave bullet_interim
bullet_interim = 0
duplicate /O $name bullet_interim
wavestats bullet_interim
print V_max
endfor
end
